# Supplementary material for: PLANEX: the plant co-expression database
Source: BMC Plant Biol. 2013 May 20;13:83. doi: 10.1186/1471-2229-13-83 (PMC3663717; doi:10.1186/1471-2229-13-83)
Supplement: Additional file 1: Table S1 — Public microarray data information in PLANEX. [file 1471-2229-13-83-S1.xls]

## Sheet: Suppl Table 1
Suppl. Table 2. Public microarray data information in PLANEX
Species	GSM ID	Source name	GPL ID	GSE ID
Oryza sativa	GSM100439	Rice Azucena 0ppm Arsenate (Control) Rep1 [Oryza sativa]	GPL2025	GSE4471
Oryza sativa	GSM100440	Rice Azucena 0ppm Arsenate (Control) Rep2 [Oryza sativa]	GPL2025	GSE4471
Oryza sativa	GSM100441	Rice Azucena 1ppm Arsenate Rep1 [Oryza sativa]	GPL2025	GSE4471
Oryza sativa	GSM100442	Rice Azucena 1ppm Arsenate Rep2 [Oryza sativa]	GPL2025	GSE4471
Oryza sativa	GSM100443	Rice Bala 0ppm Arsenate (Control) Rep1 [Oryza sativa]	GPL2025	GSE4471
Oryza sativa	GSM100444	Rice Bala 0ppm Arsenate (Control) Rep2 [Oryza sativa]	GPL2025	GSE4471
Oryza sativa	GSM100445	Rice Bala 1ppm Arsenate Rep1 [Oryza sativa]	GPL2025	GSE4471
Oryza sativa	GSM100446	Rice Bala 1ppm Arsenate Rep2 [Oryza sativa]	GPL2025	GSE4471
Arabidopsis thaliana	GSM10441	WT Ovule 1 [Arabidopsis thaliana]	GPL198	GSE680
Arabidopsis thaliana	GSM10442	WT Ovule 2 [Arabidopsis thaliana]	GPL198	GSE680
Arabidopsis thaliana	GSM10445	WT 24-Hr Seed 1 [Arabidopsis thaliana]	GPL198	GSE680
Arabidopsis thaliana	GSM10446	WT 24-Hr Seed 2 [Arabidopsis thaliana]	GPL198	GSE680
Arabidopsis thaliana	GSM10448	WT Cotyledon Stage Seed 1 [Arabidopsis thaliana]	GPL198	GSE680
Arabidopsis thaliana	GSM10449	WT Cotyledon Stage Seed 2 [Arabidopsis thaliana]	GPL198	GSE680
Arabidopsis thaliana	GSM10451	WT Mature Green Seed 1 [Arabidopsis thaliana]	GPL198	GSE680
Arabidopsis thaliana	GSM10453	WT Mature Green Seed 2 [Arabidopsis thaliana]	GPL198	GSE680
Arabidopsis thaliana	GSM10454	WT Post-Mature Green Seed 1 [Arabidopsis thaliana]	GPL198	GSE680
Arabidopsis thaliana	GSM10456	WT Post-Mature Green Seed 2 [Arabidopsis thaliana]	GPL198	GSE680
Arabidopsis thaliana	GSM10457	WT Seedling 1 [Arabidopsis thaliana]	GPL198	GSE680
Arabidopsis thaliana	GSM10458	WT Seedling 2 [Arabidopsis thaliana]	GPL198	GSE680
Arabidopsis thaliana	GSM10477	lec1-1 24-Hr Seed 1 [Arabidopsis thaliana]	GPL198	GSE1051
Arabidopsis thaliana	GSM10478	lec1-1 24-Hr Seed 2 [Arabidopsis thaliana]	GPL198	GSE1051
Arabidopsis thaliana	GSM10479	lec1-1 Cotyledon Stage Seed 1 [Arabidopsis thaliana]	GPL198	GSE1051
Arabidopsis thaliana	GSM10480	lec1-1 Cotyledon Stage Seed 2 [Arabidopsis thaliana]	GPL198	GSE1051
Arabidopsis thaliana	GSM10481	lec1-1 Mature Green Seed 1 [Arabidopsis thaliana]	GPL198	GSE1051
Arabidopsis thaliana	GSM10482	lec1-1 Mature Green Seed 2 [Arabidopsis thaliana]	GPL198	GSE1051
Arabidopsis thaliana	GSM10483	lec1-1 Post-Mature Green Seed 1 [Arabidopsis thaliana]	GPL198	GSE1051
Arabidopsis thaliana	GSM10484	lec1-1 Post-Mature Green Seed 2 [Arabidopsis thaliana]	GPL198	GSE1051
Arabidopsis thaliana	GSM105203	Col-LUC_WT_no treatment_Rep1 [Arabidopsis thaliana]	GPL198	GSE4662
Arabidopsis thaliana	GSM105204	Col-LUC_WT_no treatment_Rep2 [Arabidopsis thaliana]	GPL198	GSE4662
Arabidopsis thaliana	GSM105205	sta1_no treatement_Rep1 [Arabidopsis thaliana]	GPL198	GSE4662
Arabidopsis thaliana	GSM105206	sta1_no treatement_Rep2 [Arabidopsis thaliana]	GPL198	GSE4662
Arabidopsis thaliana	GSM106825	opr3_0 hr_Rep1 [Arabidopsis thaliana]	GPL198	GSE4733
Arabidopsis thaliana	GSM106827	opr3_0 hr_Rep2 [Arabidopsis thaliana]	GPL198	GSE4733
Arabidopsis thaliana	GSM106828	opr3_0 hr_Rep3 [Arabidopsis thaliana]	GPL198	GSE4733
Arabidopsis thaliana	GSM106833	opr3_JA_0.5 hr_Rep1 [Arabidopsis thaliana]	GPL198	GSE4733
Arabidopsis thaliana	GSM106907	opr3_JA_0.5 hr_Rep2 [Arabidopsis thaliana]	GPL198	GSE4733
Arabidopsis thaliana	GSM106908	opr3_JA_0.5 hr_Rep3 [Arabidopsis thaliana]	GPL198	GSE4733
Arabidopsis thaliana	GSM106909	opr3-JA_2 hrs_Rep1 [Arabidopsis thaliana]	GPL198	GSE4733
Arabidopsis thaliana	GSM106910	opr3_JA_2 hrs_rep2 [Arabidopsis thaliana]	GPL198	GSE4733
Arabidopsis thaliana	GSM106911	opr2_JA_2 hrs_Rep3 [Arabidopsis thaliana]	GPL198	GSE4733
Arabidopsis thaliana	GSM106912	opr3_JA 8hrs_Rep1 [Arabidopsis thaliana]	GPL198	GSE4733
Arabidopsis thaliana	GSM106913	opr3_JA_8 hrs_Rep2 [Arabidopsis thaliana]	GPL198	GSE4733
Arabidopsis thaliana	GSM106914	opr3_JA_8 hrs_Rep3 [Arabidopsis thaliana]	GPL198	GSE4733
Arabidopsis thaliana	GSM106915	opr3_JA_22 hrs_Rep1 [Arabidopsis thaliana]	GPL198	GSE4733
Arabidopsis thaliana	GSM106916	opr3_JA_22 hrs_Rep2 [Arabidopsis thaliana]	GPL198	GSE4733
Arabidopsis thaliana	GSM106917	opr3_JA_22 hrs_Rep3 [Arabidopsis thaliana]	GPL198	GSE4733
Arabidopsis thaliana	GSM106919	opr3_OPDA_0.5 hr_Rep1 [Arabidopsis thaliana]	GPL198	GSE4733
Arabidopsis thaliana	GSM106920	opr3_OPDA_0.5 hr_Rep2 [Arabidopsis thaliana]	GPL198	GSE4733
Arabidopsis thaliana	GSM106921	opr3_OPDA_0.5 hr_Rep3 [Arabidopsis thaliana]	GPL198	GSE4733
Arabidopsis thaliana	GSM106922	opr3_OPDA_2 hrs_Rep1 [Arabidopsis thaliana]	GPL198	GSE4733
Arabidopsis thaliana	GSM106923	opr3_OPDA_2 hrs_Rep2 [Arabidopsis thaliana]	GPL198	GSE4733
Arabidopsis thaliana	GSM106924	opr3_OPDA_2 hrs_Rep3 [Arabidopsis thaliana]	GPL198	GSE4733
Arabidopsis thaliana	GSM106934	opr3_OPDA_8 hrs_Rep1 [Arabidopsis thaliana]	GPL198	GSE4733
Arabidopsis thaliana	GSM106966	opr3_OPDA_8 hrs_Rep3 [Arabidopsis thaliana]	GPL198	GSE4733
Arabidopsis thaliana	GSM106967	opr3_OPDA_22 hrs_Rep1 [Arabidopsis thaliana]	GPL198	GSE4733
Arabidopsis thaliana	GSM106969	opr3_OPDA_22 hrs_Rep2 [Arabidopsis thaliana]	GPL198	GSE4733
Arabidopsis thaliana	GSM106970	opr3_OPDA_22 hrs_Rep3 [Arabidopsis thaliana]	GPL198	GSE4733
Arabidopsis thaliana	GSM106973	ws_Rep1 [Arabidopsis thaliana]	GPL198	GSE4733
Arabidopsis thaliana	GSM107670	C24-LUC_WT_no treatment_Rep5 [Arabidopsis thaliana]	GPL198	GSE4662
Arabidopsis thaliana	GSM107711	Col-LUC_WT_no treatment_Rep3 [Arabidopsis thaliana]	GPL198	GSE4662
Arabidopsis thaliana	GSM107712	Col-LUC_WT_no treatment_Rep4 [Arabidopsis thaliana]	GPL198	GSE4662
Arabidopsis thaliana	GSM109107	wild-type(Col-0) 1 day, biological rep1 [Arabidopsis thaliana]	GPL198	GSE4847
Arabidopsis thaliana	GSM109108	wild-type(Col-0) 1 day, biological rep2 [Arabidopsis thaliana]	GPL198	GSE4847
Arabidopsis thaliana	GSM109109	wild-type(Col-0) 1 day, biological rep3 [Arabidopsis thaliana]	GPL198	GSE4847
Arabidopsis thaliana	GSM109110	vte1-1(Col-0) 1 day, biological rep1 [Arabidopsis thaliana]	GPL198	GSE4847
Arabidopsis thaliana	GSM109111	vte1-1(Col-0) 1 day, biological rep2 [Arabidopsis thaliana]	GPL198	GSE4847
Arabidopsis thaliana	GSM109112	vte1-1(Col-0) 1 day, biological rep3 [Arabidopsis thaliana]	GPL198	GSE4847
Arabidopsis thaliana	GSM109113	vte2-1(Col-0) 1 day, biological rep1 [Arabidopsis thaliana]	GPL198	GSE4847
Arabidopsis thaliana	GSM109114	vte2-1(Col-0) 1 day, biological rep2 [Arabidopsis thaliana]	GPL198	GSE4847
Arabidopsis thaliana	GSM109115	vte2-1(Col-0) 1 day, biological rep3 [Arabidopsis thaliana]	GPL198	GSE4847
Arabidopsis thaliana	GSM109116	wild-type(Col-0) 3 day, biological rep1 [Arabidopsis thaliana]	GPL198	GSE4847
Arabidopsis thaliana	GSM109117	wild-type(Col-0) 3 day, biological rep2 [Arabidopsis thaliana]	GPL198	GSE4847
Arabidopsis thaliana	GSM109118	wild-type(Col-0) 3 day, biological rep3 [Arabidopsis thaliana]	GPL198	GSE4847
Arabidopsis thaliana	GSM109119	vte1-1(Col-0) 3 day, biological rep1 [Arabidopsis thaliana]	GPL198	GSE4847
Arabidopsis thaliana	GSM109120	vte1-1(Col-0) 3 day, biological rep2 [Arabidopsis thaliana]	GPL198	GSE4847
Arabidopsis thaliana	GSM109121	vte1-1(Col-0) 3 day, biological rep3 [Arabidopsis thaliana]	GPL198	GSE4847
Arabidopsis thaliana	GSM109122	vte2-1(Col-0) 3 day, biological rep1 [Arabidopsis thaliana]	GPL198	GSE4847
Arabidopsis thaliana	GSM109123	vte2-1(Col-0) 3 day, biological rep2 [Arabidopsis thaliana]	GPL198	GSE4847
Arabidopsis thaliana	GSM109124	vte2-1(Col-0) 3 day, biological rep3 [Arabidopsis thaliana]	GPL198	GSE4847
Triticum aestivum	GSM111144	genotype AC Domain developing seed at 5 days after anthesis, biological rep1 [Triticum aestivum]	GPL3802	GSE4929
Triticum aestivum	GSM111145	genotype RL4452 developing seed at 5 days after anthesis, biological rep1 [Triticum aestivum]	GPL3802	GSE4929
Triticum aestivum	GSM111146	genotype AC Domain developing seed at 5 days after anthesis, biological rep2 [Triticum aestivum]	GPL3802	GSE4929
Triticum aestivum	GSM111147	genotype RL4452 developing seed at 5 days after anthesis, biological rep2 [Triticum aestivum]	GPL3802	GSE4929
Triticum aestivum	GSM111174	genotype G30 developing seed at 5 days after anthesis, biological rep1 [Triticum aestivum]	GPL3802	GSE4935
Triticum aestivum	GSM111175	genotype G30 developing seed at 5 days after anthesis, biological rep2 [Triticum aestivum]	GPL3802	GSE4935
Triticum aestivum	GSM111176	genotype E5 developing seed at 5 days after anthesis, biological rep1 [Triticum aestivum]	GPL3802	GSE4935
Triticum aestivum	GSM111177	genotype E5 developing seed at 5 days after anthesis, biological rep2 [Triticum aestivum]	GPL3802	GSE4935
Triticum aestivum	GSM111178	genotype DH95 developing seed at 5 days after anthesis, biological rep1 [Triticum aestivum]	GPL3802	GSE4935
Triticum aestivum	GSM111179	genotype DH95 developing seed at 5 days after anthesis, biological rep2 [Triticum aestivum]	GPL3802	GSE4935
Triticum aestivum	GSM111180	genotype C31 developing seed at 5 days after anthesis, biological rep1 [Triticum aestivum]	GPL3802	GSE4935
Triticum aestivum	GSM111181	genotype C31 developing seed at 5 days after anthesis, biological rep2 [Triticum aestivum]	GPL3802	GSE4935
Triticum aestivum	GSM111182	genotype A40 developing seed at 5 days after anthesis, biological rep1 [Triticum aestivum]	GPL3802	GSE4935
Triticum aestivum	GSM111183	genotype A40 developing seed at 5 days after anthesis, biological rep2 [Triticum aestivum]	GPL3802	GSE4935
Triticum aestivum	GSM111184	genotype C22 developing seed at 5 days after anthesis, biological rep1 [Triticum aestivum]	GPL3802	GSE4935
Triticum aestivum	GSM111185	genotype C22 developing seed at 5 days after anthesis, biological rep2 [Triticum aestivum]	GPL3802	GSE4935
Triticum aestivum	GSM111186	genotype B68 developing seed at 5 days after anthesis, biological rep1 [Triticum aestivum]	GPL3802	GSE4935
Triticum aestivum	GSM111187	genotype B68 developing seed at 5 days after anthesis, biological rep2 [Triticum aestivum]	GPL3802	GSE4935
Triticum aestivum	GSM111188	genotype H9 developing seed at 5 days after anthesis, biological rep1 [Triticum aestivum]	GPL3802	GSE4935
Triticum aestivum	GSM111189	genotype H9 developing seed at 5 days after anthesis, biological rep2 [Triticum aestivum]	GPL3802	GSE4935
Triticum aestivum	GSM111190	genotype G32 developing seed at 5 days after anthesis, biological rep1 [Triticum aestivum]	GPL3802	GSE4935
Triticum aestivum	GSM111191	genotype G32 developing seed at 5 days after anthesis, biological rep2 [Triticum aestivum]	GPL3802	GSE4935
Triticum aestivum	GSM111192	genotype F38a developing seed at 5 days after anthesis, biological rep1 [Triticum aestivum]	GPL3802	GSE4935
Triticum aestivum	GSM111193	genotype F38a developing seed at 5 days after anthesis, biological rep2 [Triticum aestivum]	GPL3802	GSE4935
Triticum aestivum	GSM111194	genotype C25 developing seed at 5 days after anthesis, biological rep1 [Triticum aestivum]	GPL3802	GSE4935
Triticum aestivum	GSM111195	genotype C25 developing seed at 5 days after anthesis, biological rep2 [Triticum aestivum]	GPL3802	GSE4935
Triticum aestivum	GSM111196	genotype J15 developing seed at 5 days after anthesis, biological rep1 [Triticum aestivum]	GPL3802	GSE4935
Triticum aestivum	GSM111197	genotype J15 developing seed at 5 days after anthesis, biological rep2 [Triticum aestivum]	GPL3802	GSE4935
Triticum aestivum	GSM111198	genotype A77 developing seed at 5 days after anthesis, biological rep1 [Triticum aestivum]	GPL3802	GSE4935
Triticum aestivum	GSM111199	genotype A77 developing seed at 5 days after anthesis, biological rep2 [Triticum aestivum]	GPL3802	GSE4935
Triticum aestivum	GSM111200	genotype D39 developing seed at 5 days after anthesis, biological rep1 [Triticum aestivum]	GPL3802	GSE4935
Triticum aestivum	GSM111201	genotype D39 developing seed at 5 days after anthesis, biological rep2 [Triticum aestivum]	GPL3802	GSE4935
Triticum aestivum	GSM111202	genotype A10 developing seed at 5 days after anthesis, biological rep1 [Triticum aestivum]	GPL3802	GSE4935
Triticum aestivum	GSM111203	genotype A10 developing seed at 5 days after anthesis, biological rep2 [Triticum aestivum]	GPL3802	GSE4935
Triticum aestivum	GSM111204	genotype B10 developing seed at 5 days after anthesis, biological rep1 [Triticum aestivum]	GPL3802	GSE4935
Triticum aestivum	GSM111205	genotype B10 developing seed at 5 days after anthesis, biological rep2 [Triticum aestivum]	GPL3802	GSE4935
Triticum aestivum	GSM111206	genotype A88 developing seed at 5 days after anthesis, biological rep1 [Triticum aestivum]	GPL3802	GSE4935
Triticum aestivum	GSM111207	genotype A88 developing seed at 5 days after anthesis, biological rep2 [Triticum aestivum]	GPL3802	GSE4935
Triticum aestivum	GSM111208	genotype F36 developing seed at 5 days after anthesis, biological rep1 [Triticum aestivum]	GPL3802	GSE4935
Triticum aestivum	GSM111209	genotype F36 developing seed at 5 days after anthesis, biological rep2 [Triticum aestivum]	GPL3802	GSE4935
Triticum aestivum	GSM111210	genotype B11 developing seed at 5 days after anthesis, biological rep1 [Triticum aestivum]	GPL3802	GSE4935
Triticum aestivum	GSM111211	genotype B11 developing seed at 5 days after anthesis, biological rep2 [Triticum aestivum]	GPL3802	GSE4935
Triticum aestivum	GSM111212	genotype DH91 developing seed at 5 days after anthesis, biological rep1 [Triticum aestivum]	GPL3802	GSE4935
Triticum aestivum	GSM111213	genotype DH91 developing seed at 5 days after anthesis, biological rep2 [Triticum aestivum]	GPL3802	GSE4935
Triticum aestivum	GSM111214	genotype C58 developing seed at 5 days after anthesis, biological rep1 [Triticum aestivum]	GPL3802	GSE4935
Triticum aestivum	GSM111215	genotype C58 developing seed at 5 days after anthesis, biological rep2 [Triticum aestivum]	GPL3802	GSE4935
Triticum aestivum	GSM111216	genotype D15 developing seed at 5 days after anthesis, biological rep1 [Triticum aestivum]	GPL3802	GSE4935
Triticum aestivum	GSM111217	genotype D15 developing seed at 5 days after anthesis, biological rep2 [Triticum aestivum]	GPL3802	GSE4935
Triticum aestivum	GSM111218	genotype F29 developing seed at 5 days after anthesis, biological rep1 [Triticum aestivum]	GPL3802	GSE4935
Triticum aestivum	GSM111219	genotype F29 developing seed at 5 days after anthesis, biological rep2 [Triticum aestivum]	GPL3802	GSE4935
Triticum aestivum	GSM111220	genotype H23 developing seed at 5 days after anthesis, biological rep1 [Triticum aestivum]	GPL3802	GSE4935
Triticum aestivum	GSM111221	genotype H23 developing seed at 5 days after anthesis, biological rep2 [Triticum aestivum]	GPL3802	GSE4935
Triticum aestivum	GSM111222	genotype H5 developing seed at 5 days after anthesis, biological rep1 [Triticum aestivum]	GPL3802	GSE4935
Triticum aestivum	GSM111223	genotype H5 developing seed at 5 days after anthesis, biological rep2 [Triticum aestivum]	GPL3802	GSE4935
Triticum aestivum	GSM111224	genotype A81 developing seed at 5 days after anthesis, biological rep1 [Triticum aestivum]	GPL3802	GSE4935
Triticum aestivum	GSM111225	genotype A81 developing seed at 5 days after anthesis, biological rep2 [Triticum aestivum]	GPL3802	GSE4935
Triticum aestivum	GSM111226	genotype F48 developing seed at 5 days after anthesis, biological rep1 [Triticum aestivum]	GPL3802	GSE4935
Triticum aestivum	GSM111227	genotype F48 developing seed at 5 days after anthesis, biological rep2 [Triticum aestivum]	GPL3802	GSE4935
Triticum aestivum	GSM111228	genotype B65 developing seed at 5 days after anthesis, biological rep1 [Triticum aestivum]	GPL3802	GSE4935
Triticum aestivum	GSM111229	genotype B65 developing seed at 5 days after anthesis, biological rep2 [Triticum aestivum]	GPL3802	GSE4935
Triticum aestivum	GSM111230	genotype B33 developing seed at 5 days after anthesis, biological rep1 [Triticum aestivum]	GPL3802	GSE4935
Triticum aestivum	GSM111231	genotype B33 developing seed at 5 days after anthesis, biological rep2 [Triticum aestivum]	GPL3802	GSE4935
Triticum aestivum	GSM111232	genotype H8 developing seed at 5 days after anthesis, biological rep1 [Triticum aestivum]	GPL3802	GSE4935
Triticum aestivum	GSM111233	genotype H8 developing seed at 5 days after anthesis, biological rep2 [Triticum aestivum]	GPL3802	GSE4935
Triticum aestivum	GSM111234	genotype F44 developing seed at 5 days after anthesis, biological rep1 [Triticum aestivum]	GPL3802	GSE4935
Triticum aestivum	GSM111235	genotype F44 developing seed at 5 days after anthesis, biological rep2 [Triticum aestivum]	GPL3802	GSE4935
Triticum aestivum	GSM111236	genotype F38b developing seed at 5 days after anthesis, biological rep1 [Triticum aestivum]	GPL3802	GSE4935
Triticum aestivum	GSM111237	genotype F38b developing seed at 5 days after anthesis, biological rep2 [Triticum aestivum]	GPL3802	GSE4935
Triticum aestivum	GSM111238	genotype A91 developing seed at 5 days after anthesis, biological rep1 [Triticum aestivum]	GPL3802	GSE4935
Triticum aestivum	GSM111239	genotype A91 developing seed at 5 days after anthesis, biological rep2 [Triticum aestivum]	GPL3802	GSE4935
Triticum aestivum	GSM111240	genotype F82 developing seed at 5 days after anthesis, biological rep1 [Triticum aestivum]	GPL3802	GSE4935
Triticum aestivum	GSM111241	genotype F82 developing seed at 5 days after anthesis, biological rep2 [Triticum aestivum]	GPL3802	GSE4935
Triticum aestivum	GSM111242	genotype C10 developing seed at 5 days after anthesis, biological rep1 [Triticum aestivum]	GPL3802	GSE4935
Triticum aestivum	GSM111243	genotype C10 developing seed at 5 days after anthesis, biological rep2 [Triticum aestivum]	GPL3802	GSE4935
Triticum aestivum	GSM111244	genotype G13 developing seed at 5 days after anthesis, biological rep1 [Triticum aestivum]	GPL3802	GSE4935
Triticum aestivum	GSM111245	genotype G13 developing seed at 5 days after anthesis, biological rep2 [Triticum aestivum]	GPL3802	GSE4935
Triticum aestivum	GSM111246	genotype H10 developing seed at 5 days after anthesis, biological rep1 [Triticum aestivum]	GPL3802	GSE4935
Triticum aestivum	GSM111247	genotype H10 developing seed at 5 days after anthesis, biological rep2 [Triticum aestivum]	GPL3802	GSE4935
Triticum aestivum	GSM111248	genotype F87 developing seed at 5 days after anthesis, biological rep1 [Triticum aestivum]	GPL3802	GSE4935
Triticum aestivum	GSM111249	genotype F87 developing seed at 5 days after anthesis, biological rep2 [Triticum aestivum]	GPL3802	GSE4935
Triticum aestivum	GSM111250	genotype A35 developing seed at 5 days after anthesis, biological rep1 [Triticum aestivum]	GPL3802	GSE4935
Triticum aestivum	GSM111251	genotype A35 developing seed at 5 days after anthesis, biological rep2 [Triticum aestivum]	GPL3802	GSE4935
Oryza sativa	GSM116195	Seedling_Control_rep1 [Oryza sativa]	GPL2025	GSE5167
Oryza sativa	GSM116398	Seedling_Control_rep2 [Oryza sativa]	GPL2025	GSE5167
Oryza sativa	GSM116399	Seedling_IAA treated_rep1 [Oryza sativa]	GPL2025	GSE5167
Oryza sativa	GSM116400	Seedling_IAA treated_rep2 [Oryza sativa]	GPL2025	GSE5167
Oryza sativa	GSM116401	Seedling_BAP treated_rep1 [Oryza sativa]	GPL2025	GSE5167
Oryza sativa	GSM116402	Seedling_BAP treated_rep2 [Oryza sativa]	GPL2025	GSE5167
Arabidopsis thaliana	GSM125252	Seedling_wild-type_rep1 [Arabidopsis thaliana]	GPL198	GSE5465
Arabidopsis thaliana	GSM125253	Seedling_wild-type_rep2 [Arabidopsis thaliana]	GPL198	GSE5465
Arabidopsis thaliana	GSM125254	Seedling_OEA3L5_rep1 [Arabidopsis thaliana]	GPL198	GSE5465
Arabidopsis thaliana	GSM125255	Seedling_OEA3L5_rep2 [Arabidopsis thaliana]	GPL198	GSE5465
Arabidopsis thaliana	GSM125256	Seedling_OETOP6B_rep1 [Arabidopsis thaliana]	GPL198	GSE5465
Arabidopsis thaliana	GSM125257	Seedling_OETOP6B_rep2 [Arabidopsis thaliana]	GPL198	GSE5465
Arabidopsis thaliana	GSM126244	Arabidopsis treated with distilled water, collection time 2.5 h [Arabidopsis thaliana]	GPL198	GSE5513
Arabidopsis thaliana	GSM126246	Arabidopsis plants treated with 1.6 mM Tween 20, collection time 2.5 h [Arabidopsis thaliana]	GPL198	GSE5513
Arabidopsis thaliana	GSM126247	Arabidopsis plants treated distilled water, collection time 1 h. Exp. IA [Arabidopsis thaliana]	GPL198	GSE5513
Arabidopsis thaliana	GSM126248	Arabidopsis plants treated with 1.6 mM Tween 20, collection time 1 h. Exp. IA [Arabidopsis thaliana]	GPL198	GSE5513
Arabidopsis thaliana	GSM126990	Arabidopsis plants sprayed with distilled water, collection time 1 h. Exp. IB [Arabidopsis thaliana]	GPL198	GSE5513
Arabidopsis thaliana	GSM126991	Arabidopsis plants sprayed with 1.6 mM Tween 20, collection time 1 h. Exp. IB [Arabidopsis thaliana]	GPL198	GSE5513
Arabidopsis thaliana	GSM128700	Heinekamp_1-9_control-shoot_Rep3_ATH1 [Arabidopsis thaliana]	GPL198	GSE5522
Arabidopsis thaliana	GSM128701	Heinekamp_1-10_control-root_Rep3_ATH1 [Arabidopsis thaliana]	GPL198	GSE5522
Arabidopsis thaliana	GSM128702	Heinekamp_1-11_cs-shoot_Rep3_ATH1 [Arabidopsis thaliana]	GPL198	GSE5522
Arabidopsis thaliana	GSM128703	Heinekamp_1-12_cs-root_Rep3_ATH1 [Arabidopsis thaliana]	GPL198	GSE5522
Arabidopsis thaliana	GSM128704	Shirras_3-1_LabCalcicole-1mM-CaCl2_Rep1_ATH1 [Arabidopsis thaliana]	GPL198	GSE5523
Arabidopsis thaliana	GSM128705	Shirras_3-2_LabCalcifuge-1mM-CaCl2_Rep1_ATH1 [Arabidopsis thaliana]	GPL198	GSE5523
Arabidopsis thaliana	GSM128706	Shirras_3-3_LabCalcicole-12.5mM-CaCl2_Rep1_ATH1 [Arabidopsis thaliana]	GPL198	GSE5523
Arabidopsis thaliana	GSM128707	Shirras_3-4_LabCalcifuge-12.5mM-CaCl2_Rep1_ATH1 [Arabidopsis thaliana]	GPL198	GSE5523
Arabidopsis thaliana	GSM128708	Shirras_3-5_WildEcotype-low-soil-pH-1mM-CaCl2_Rep1_ATH1 [Arabidopsis thaliana]	GPL198	GSE5523
Arabidopsis thaliana	GSM128709	Shirras_3-6_WildEcotype-high-soil-pH-1mM-CaCl2_Rep1_ATH1 [Arabidopsis thaliana]	GPL198	GSE5523
Arabidopsis thaliana	GSM128710	Shirras_3-7_WildEcotype-low-soil-pH-12.5mM-CaCl2_Rep1_ATH1 [Arabidopsis thaliana]	GPL198	GSE5523
Arabidopsis thaliana	GSM128711	Shirras_3-8_WildEcotype-high-soil-pH-12.5mM-CaCl2_Rep1_ATH1 [Arabidopsis thaliana]	GPL198	GSE5523
Arabidopsis thaliana	GSM128712	Thorlby_1-1_cold-acclimated_REP3_ATH1 [Arabidopsis thaliana]	GPL198	GSE5524
Arabidopsis thaliana	GSM128713	Thorlby_1-2_3h-post-freeze_REP3_ATH1 [Arabidopsis thaliana]	GPL198	GSE5524
Arabidopsis thaliana	GSM128714	Thorlby_1-3_24h-post-freeze_REP3_ATH1 [Arabidopsis thaliana]	GPL198	GSE5524
Arabidopsis thaliana	GSM128715	Pieterse_1-1_Control-12h_Rep1_ATH1 [Arabidopsis thaliana]	GPL198	GSE5525
Arabidopsis thaliana	GSM128716	Pieterse_1-2_Control-24h_Rep1_ATH1 [Arabidopsis thaliana]	GPL198	GSE5525
Arabidopsis thaliana	GSM128717	Pieterse_1-3_Control-48h_Rep1_ATH1 [Arabidopsis thaliana]	GPL198	GSE5525
Arabidopsis thaliana	GSM128718	Pieterse_1-4_Control-72h_Rep1_ATH1 [Arabidopsis thaliana]	GPL198	GSE5525
Arabidopsis thaliana	GSM128719	Pieterse_1-5_avrPstDC3000-12h_Rep1_ATH1 [Arabidopsis thaliana]	GPL198	GSE5525
Arabidopsis thaliana	GSM128720	Pieterse_1-6_avrPstDC3000-24h_Rep1_ATH1 [Arabidopsis thaliana]	GPL198	GSE5525
Arabidopsis thaliana	GSM128721	Pieterse_1-7_Abrassicicola-24h_Rep1_ATH1 [Arabidopsis thaliana]	GPL198	GSE5525
Arabidopsis thaliana	GSM128722	Pieterse_1-8_Abrassicicola-48h_Rep1_ATH1 [Arabidopsis thaliana]	GPL198	GSE5525
Arabidopsis thaliana	GSM128723	Pieterse_1-9_Prapae-12h_Rep1_ATH1 [Arabidopsis thaliana]	GPL198	GSE5525
Arabidopsis thaliana	GSM128724	Pieterse_1-10_Prapae-24h_Rep1_ATH1 [Arabidopsis thaliana]	GPL198	GSE5525
Arabidopsis thaliana	GSM128725	Pieterse_1-11_Foccidentalis-24h_Rep1_ATH1 [Arabidopsis thaliana]	GPL198	GSE5525
Arabidopsis thaliana	GSM128726	Pieterse_1-12_Foccidentalis-48h_Rep1_ATH1 [Arabidopsis thaliana]	GPL198	GSE5525
Arabidopsis thaliana	GSM128727	Pieterse_1-13_Mpersicae-48h_Rep1_ATH1 [Arabidopsis thaliana]	GPL198	GSE5525
Arabidopsis thaliana	GSM128728	Pieterse_1-14_Mpersicae-72h_Rep1_ATH1 [Arabidopsis thaliana]	GPL198	GSE5525
Arabidopsis thaliana	GSM128729	Hennig_1-1_flower-buds-CK_021114_1_A_Rep1_ATH1 [Arabidopsis thaliana]	GPL198	GSE5526
Arabidopsis thaliana	GSM128730	Hennig_1-2_flowers-CK_021114_2_A_Rep1_ATH1 [Arabidopsis thaliana]	GPL198	GSE5526
Arabidopsis thaliana	GSM128731	Hennig_1-3_siliques-CK_021114_3_A_Rep1_ATH1 [Arabidopsis thaliana]	GPL198	GSE5526
Arabidopsis thaliana	GSM128732	Hennig_1-4_flower-buds-CK_021114_1_B_Rep2_ATH1 [Arabidopsis thaliana]	GPL198	GSE5526
Arabidopsis thaliana	GSM128733	Hennig_1-5_flowers-CK_021114_2_B_Rep2_ATH1 [Arabidopsis thaliana]	GPL198	GSE5526
Arabidopsis thaliana	GSM128734	Hennig_1-6_siliques-CK_021114_3_B_Rep2_ATH1 [Arabidopsis thaliana]	GPL198	GSE5526
Arabidopsis thaliana	GSM128745	Edwards_3-1_FRI-FLC-wt1_Rep1_ATH1 [Arabidopsis thaliana]	GPL198	GSE5528
Arabidopsis thaliana	GSM128746	Edwards_3-2_fri-flc1_Rep1_ATH1 [Arabidopsis thaliana]	GPL198	GSE5528
Arabidopsis thaliana	GSM128747	Edwards_3-3_FRI-FLC-wt2_Rep2_ATH1 [Arabidopsis thaliana]	GPL198	GSE5528
Arabidopsis thaliana	GSM128748	Edwards_3-4_fri-flc2_Rep2_ATH1 [Arabidopsis thaliana]	GPL198	GSE5528
Arabidopsis thaliana	GSM128749	De Veylder_1-1_wildtype_Rep1_ATH1 [Arabidopsis thaliana]	GPL198	GSE5529
Arabidopsis thaliana	GSM128750	De Veylder_1-2_wildtype_Rep2_ATH1 [Arabidopsis thaliana]	GPL198	GSE5529
Arabidopsis thaliana	GSM128751	De Veylder_1-3_wildtype_Rep3_ATH1 [Arabidopsis thaliana]	GPL198	GSE5529
Arabidopsis thaliana	GSM128752	De Veylder_1-4_wildtype_Rep4_ATH1 [Arabidopsis thaliana]	GPL198	GSE5529
Arabidopsis thaliana	GSM128753	De Veylder_1-5_E2Fa-Dpa_Rep1_ATH1 [Arabidopsis thaliana]	GPL198	GSE5529
Arabidopsis thaliana	GSM128754	De Veylder_1-6_E2Fa-Dpa_Rep2_ATH1 [Arabidopsis thaliana]	GPL198	GSE5529
Arabidopsis thaliana	GSM128755	De Veylder_1-7_E2Fa-Dpa_Rep3_ATH1 [Arabidopsis thaliana]	GPL198	GSE5529
Arabidopsis thaliana	GSM128756	De Veylder_1-8_E2Fa-Dpa_Rep4_ATH1 [Arabidopsis thaliana]	GPL198	GSE5529
Arabidopsis thaliana	GSM128757	Mittler_2-1_wildtype_Rep1_ATH1 [Arabidopsis thaliana]	GPL198	GSE5530
Arabidopsis thaliana	GSM128758	Mittler_2-2_wildtype_Rep2_ATH1 [Arabidopsis thaliana]	GPL198	GSE5530
Arabidopsis thaliana	GSM128759	Mittler_2-3_wildtype_Rep3_ATH1 [Arabidopsis thaliana]	GPL198	GSE5530
Arabidopsis thaliana	GSM128760	Mittler_2-4_wildtype+H2O2_Rep1_ATH1 [Arabidopsis thaliana]	GPL198	GSE5530
Arabidopsis thaliana	GSM128761	Mittler_2-5_wildtype+H2O2_Rep2_ATH1 [Arabidopsis thaliana]	GPL198	GSE5530
Arabidopsis thaliana	GSM128762	Mittler_2-6_wildtype+H2O2_Rep3_ATH1 [Arabidopsis thaliana]	GPL198	GSE5530
Arabidopsis thaliana	GSM128763	Mittler_2-7_Zat12_Rep1_ATH1 [Arabidopsis thaliana]	GPL198	GSE5530
Arabidopsis thaliana	GSM128764	Mittler_2-8_Zat12_Rep2_ATH1 [Arabidopsis thaliana]	GPL198	GSE5530
Arabidopsis thaliana	GSM128765	Mittler_2-9_Zat12_Rep3_ATH1 [Arabidopsis thaliana]	GPL198	GSE5530
Arabidopsis thaliana	GSM128766	Mittler_2-10_Zat12+H2O2_Rep1_ATH1 [Arabidopsis thaliana]	GPL198	GSE5530
Arabidopsis thaliana	GSM128767	Mittler_2-11_Zat12+H2O2_Rep2_ATH1 [Arabidopsis thaliana]	GPL198	GSE5530
Arabidopsis thaliana	GSM128768	Mittler_2-12_Zat12+H2O2_Rep3_ATH1 [Arabidopsis thaliana]	GPL198	GSE5530
Arabidopsis thaliana	GSM128780	Somerville_1-3_leaf-GH2_Rep2_ATH1 [Arabidopsis thaliana]	GPL198	GSE5533
Arabidopsis thaliana	GSM128781	Somerville_1-4_flower-GC5_Rep1_ATH1 [Arabidopsis thaliana]	GPL198	GSE5533
Arabidopsis thaliana	GSM128782	Somerville_1-5_flower-GC6_Rep2_ATH1 [Arabidopsis thaliana]	GPL198	GSE5533
Arabidopsis thaliana	GSM128783	Somerville_1-6_flower-GH5_Rep1_ATH1 [Arabidopsis thaliana]	GPL198	GSE5533
Arabidopsis thaliana	GSM128784	Somerville_1-7_flower-GH6_Rep2_ATH1 [Arabidopsis thaliana]	GPL198	GSE5533
Arabidopsis thaliana	GSM128785	Somerville_1-8_stem-GC7_Rep1_ATH1 [Arabidopsis thaliana]	GPL198	GSE5533
Arabidopsis thaliana	GSM128786	Somerville_1-9_stem-GC8_Rep2_ATH1 [Arabidopsis thaliana]	GPL198	GSE5533
Arabidopsis thaliana	GSM128787	Somerville_1-10_stem-GH7_Rep1_ATH1 [Arabidopsis thaliana]	GPL198	GSE5533
Arabidopsis thaliana	GSM128788	Somerville_1-11_stem-GH8_Rep2_ATH1 [Arabidopsis thaliana]	GPL198	GSE5533
Arabidopsis thaliana	GSM128789	Zarka_1-1_MT-WT0HA_Rep1_ATH1 [Arabidopsis thaliana]	GPL198	GSE5534
Arabidopsis thaliana	GSM128790	Zarka_1-2_MT-WT0HB_Rep2_ATH1 [Arabidopsis thaliana]	GPL198	GSE5534
Arabidopsis thaliana	GSM128791	Zarka_1-3_MT-WT1HA_Rep1_ATH1 [Arabidopsis thaliana]	GPL198	GSE5534
Arabidopsis thaliana	GSM128792	Zarka_1-4_MT-WT1HB_Rep2_ATH1 [Arabidopsis thaliana]	GPL198	GSE5534
Arabidopsis thaliana	GSM128793	Zarka_1-5_MT-WT24HA_Rep1_ATH1 [Arabidopsis thaliana]	GPL198	GSE5534
Arabidopsis thaliana	GSM128794	Zarka_1-6_MT-WT24HB_Rep2_ATH1 [Arabidopsis thaliana]	GPL198	GSE5534
Arabidopsis thaliana	GSM128795	Zarka_1-7_MT-WT7DA_Rep1_ATH1 [Arabidopsis thaliana]	GPL198	GSE5534
Arabidopsis thaliana	GSM128796	Zarka_1-8_MT-WT7DB_Rep2_ATH1 [Arabidopsis thaliana]	GPL198	GSE5534
Arabidopsis thaliana	GSM128797	Zarka_2-1_MT-0HCA(SOIL)_Rep1_ATH1 [Arabidopsis thaliana]	GPL198	GSE5535
Arabidopsis thaliana	GSM128798	Zarka_2-2_MT-0HCB(SOIL)_Rep2_ATH1 [Arabidopsis thaliana]	GPL198	GSE5535
Arabidopsis thaliana	GSM128799	Zarka_2-3_MT-1HCA(SOIL)_Rep1_ATH1 [Arabidopsis thaliana]	GPL198	GSE5535
Arabidopsis thaliana	GSM128800	Zarka_2-4_MT-1HCB(SOIL)_Rep2_ATH1 [Arabidopsis thaliana]	GPL198	GSE5535
Arabidopsis thaliana	GSM128801	Zarka_2-5_MT-24HCA(SOIL)_Rep1_ATH1 [Arabidopsis thaliana]	GPL198	GSE5535
Arabidopsis thaliana	GSM128802	Zarka_2-6_MT-24HCB(SOIL)_Rep2_ATH1 [Arabidopsis thaliana]	GPL198	GSE5535
Arabidopsis thaliana	GSM128803	Zarka_2-7_MT-7DCA(SOIL)_Rep1_ATH1 [Arabidopsis thaliana]	GPL198	GSE5535
Arabidopsis thaliana	GSM128804	Zarka_2-8_MT-7DCB(SOIL)_Rep2_ATH1 [Arabidopsis thaliana]	GPL198	GSE5535
Arabidopsis thaliana	GSM128805	Zarka_3-1_MT-WSA_Rep1_ATH1 [Arabidopsis thaliana]	GPL198	GSE5536
Arabidopsis thaliana	GSM128806	Zarka_3-2_MT-WSB_Rep2_ATH1 [Arabidopsis thaliana]	GPL198	GSE5536
Arabidopsis thaliana	GSM128807	Zarka_3-3_MT-E24B_Rep1_ATH1 [Arabidopsis thaliana]	GPL198	GSE5536
Arabidopsis thaliana	GSM128808	Zarka_3-4_MT-E2A_Rep1_ATH1 [Arabidopsis thaliana]	GPL198	GSE5536
Arabidopsis thaliana	GSM128809	Mukhtar_1-1_XVE-SALK_Rep1_ATH1 [Arabidopsis thaliana]	GPL198	GSE5537
Arabidopsis thaliana	GSM128810	Mukhtar_1-2_XVE-ETL_Rep1_ATH1 [Arabidopsis thaliana]	GPL198	GSE5537
Arabidopsis thaliana	GSM128811	Mukhtar_1-3_WK27-XVE-SALK_Rep1_ATH1 [Arabidopsis thaliana]	GPL198	GSE5537
Arabidopsis thaliana	GSM128812	Mukhtar_1-4_WK27-XVE-ETL_Rep1_ATH1 [Arabidopsis thaliana]	GPL198	GSE5537
Arabidopsis thaliana	GSM128877	Mittler_1-1_control_Rep1_ATH1 [Arabidopsis thaliana]	GPL198	GSE5539
Arabidopsis thaliana	GSM128878	Mittler_1-2_control_Rep2_ATH1 [Arabidopsis thaliana]	GPL198	GSE5539
Arabidopsis thaliana	GSM128879	Mittler_1-3_control_Rep3_ATH1 [Arabidopsis thaliana]	GPL198	GSE5539
Arabidopsis thaliana	GSM128880	Mittler_1-4_MBF1c_Rep1_ATH1 [Arabidopsis thaliana]	GPL198	GSE5539
Arabidopsis thaliana	GSM128881	Mittler_1-5_MBF1c_Rep2_ATH1 [Arabidopsis thaliana]	GPL198	GSE5539
Arabidopsis thaliana	GSM128882	Mittler_1-6_MBF1c_Rep3_ATH1 [Arabidopsis thaliana]	GPL198	GSE5539
Arabidopsis thaliana	GSM131060	Hammond_2-1_Col2wildtype_Rep1_ATH1 [Arabidopsis thaliana]	GPL198	GSE5611
Arabidopsis thaliana	GSM131061	Hammond_2-2_pho1mutant_Rep1_ATH1 [Arabidopsis thaliana]	GPL198	GSE5611
Arabidopsis thaliana	GSM131062	Hammond_2-3_Col2wildtype_Rep2_ATH1 [Arabidopsis thaliana]	GPL198	GSE5611
Arabidopsis thaliana	GSM131063	Hammond_2-4_pho1mutant_Rep2_ATH1 [Arabidopsis thaliana]	GPL198	GSE5611
Arabidopsis thaliana	GSM131064	Hammond_2-5_Col2wildtype_Rep3_ATH1 [Arabidopsis thaliana]	GPL198	GSE5611
Arabidopsis thaliana	GSM131065	Hammond_2-6_pho1mutant_Rep3_ATH1 [Arabidopsis thaliana]	GPL198	GSE5611
Arabidopsis thaliana	GSM131066	Edwards_1-1_26hr_Rep1_ATH1 [Arabidopsis thaliana]	GPL198	GSE5612
Arabidopsis thaliana	GSM131067	Edwards_1-2_30hr_Rep1_ATH1 [Arabidopsis thaliana]	GPL198	GSE5612
Arabidopsis thaliana	GSM131068	Edwards_1-3_34hr_Rep1_ATH1 [Arabidopsis thaliana]	GPL198	GSE5612
Arabidopsis thaliana	GSM131069	Edwards_1-4_38hr_Rep1_ATH1 [Arabidopsis thaliana]	GPL198	GSE5612
Arabidopsis thaliana	GSM131090	Newbury_2-12_non-acc-bulk-highZn-leaf(NLH)_Rep3_ATH1 [Arabidopsis halleri]	GPL198	GSE5613
Arabidopsis thaliana	GSM131091	Newbury_2-13_acc-bulk-control-root(ARO)_Rep1_ATH1 [Arabidopsis halleri]	GPL198	GSE5613
Arabidopsis thaliana	GSM131092	Newbury_2-14_acc-bulk-control-root(ARO)_Rep2_ATH1 [Arabidopsis halleri]	GPL198	GSE5613
Arabidopsis thaliana	GSM131093	Newbury_2-15_acc-bulk-control-root(ARO)_Rep3_ATH1 [Arabidopsis halleri]	GPL198	GSE5613
Arabidopsis thaliana	GSM131094	Newbury_2-16_acc-bulk-highZn-root(ARH)_Rep1_ATH1 [Arabidopsis halleri]	GPL198	GSE5613
Arabidopsis thaliana	GSM131095	Newbury_2-17_acc-bulk-highZn-root(ARH)_Rep2_ATH1 [Arabidopsis halleri]	GPL198	GSE5613
Arabidopsis thaliana	GSM131096	Newbury_2-18_acc-bulk-highZn-root(ARH)_Rep3_ATH1 [Arabidopsis halleri]	GPL198	GSE5613
Arabidopsis thaliana	GSM131097	Newbury_2-19_acc-bulk-control-leaf(ALO)_Rep1_ATH1 [Arabidopsis halleri]	GPL198	GSE5613
Arabidopsis thaliana	GSM131098	Newbury_2-20_acc-bulk-control-leaf(ALO)_Rep2_ATH1 [Arabidopsis halleri]	GPL198	GSE5613
Arabidopsis thaliana	GSM131099	Newbury_2-21_acc-bulk-control-leaf(ALO)_Rep3_ATH1 [Arabidopsis halleri]	GPL198	GSE5613
Arabidopsis thaliana	GSM131300	AtGen_6-2512_Osmoticstress-Shoots-12.0h_Rep2 [Arabidopsis thaliana]	GPL198	GSE5622
Arabidopsis thaliana	GSM131301	AtGen_6-2521_Osmoticstress-Roots-12.0h_Rep1 [Arabidopsis thaliana]	GPL198	GSE5622
Arabidopsis thaliana	GSM131302	AtGen_6-2522_Osmoticstress-Roots-12.0h_Rep2 [Arabidopsis thaliana]	GPL198	GSE5622
Arabidopsis thaliana	GSM131303	AtGen_6-2611_Osmoticstress-Shoots-24.0h_Rep1 [Arabidopsis thaliana]	GPL198	GSE5622
Arabidopsis thaliana	GSM131304	AtGen_6-2612_Osmoticstress-Shoots-24.0h_Rep2 [Arabidopsis thaliana]	GPL198	GSE5622
Arabidopsis thaliana	GSM131305	AtGen_6-2621_Osmoticstress-Roots-24.0h_Rep1 [Arabidopsis thaliana]	GPL198	GSE5622
Arabidopsis thaliana	GSM131306	AtGen_6-2622_Osmoticstress-Roots-24.0h_Rep2 [Arabidopsis thaliana]	GPL198	GSE5622
Arabidopsis thaliana	GSM131307	AtGen_6-3111_Saltstress-Shoots-0.5h_Rep1 [Arabidopsis thaliana]	GPL198	GSE5623
Arabidopsis thaliana	GSM131308	AtGen_6-3112_Saltstress-Shoots-0.5h_Rep2 [Arabidopsis thaliana]	GPL198	GSE5623
Arabidopsis thaliana	GSM131309	AtGen_6-3121_Saltstress-Roots-0.5h_Rep1 [Arabidopsis thaliana]	GPL198	GSE5623
Arabidopsis thaliana	GSM131310	AtGen_6-3122_Saltstress-Roots-0.5h_Rep2 [Arabidopsis thaliana]	GPL198	GSE5623
Arabidopsis thaliana	GSM131311	AtGen_6-3211_Saltstress-Shoots-1.0h_Rep1 [Arabidopsis thaliana]	GPL198	GSE5623
Arabidopsis thaliana	GSM131312	AtGen_6-3212_Saltstress-Shoots-1.0h_Rep2 [Arabidopsis thaliana]	GPL198	GSE5623
Arabidopsis thaliana	GSM131313	AtGen_6-3221_Saltstress-Roots-1.0h_Rep1 [Arabidopsis thaliana]	GPL198	GSE5623
Arabidopsis thaliana	GSM131314	AtGen_6-3222_Saltstress-Roots-1.0h_Rep2 [Arabidopsis thaliana]	GPL198	GSE5623
Arabidopsis thaliana	GSM131315	AtGen_6-3311_Saltstress-Shoots-3.0h_Rep1 [Arabidopsis thaliana]	GPL198	GSE5623
Arabidopsis thaliana	GSM131316	AtGen_6-3312_Saltstress-Shoots-3.0h_Rep2 [Arabidopsis thaliana]	GPL198	GSE5623
Arabidopsis thaliana	GSM131317	AtGen_6-3321_Saltstress-Roots-3.0h_Rep1 [Arabidopsis thaliana]	GPL198	GSE5623
Arabidopsis thaliana	GSM131318	AtGen_6-3322_Saltstress-Roots-3.0h_Rep2 [Arabidopsis thaliana]	GPL198	GSE5623
Arabidopsis thaliana	GSM131319	AtGen_6-3411_Saltstress-Shoots-6.0h_Rep1 [Arabidopsis thaliana]	GPL198	GSE5623
Arabidopsis thaliana	GSM131320	AtGen_6-3412_Saltstress-Shoots-6.0h_Rep2 [Arabidopsis thaliana]	GPL198	GSE5623
Arabidopsis thaliana	GSM131321	AtGen_6-3421_Saltstress-Roots-6.0h_Rep1 [Arabidopsis thaliana]	GPL198	GSE5623
Arabidopsis thaliana	GSM131322	AtGen_6-3422_Saltstress-Roots-6.0h_Rep2 [Arabidopsis thaliana]	GPL198	GSE5623
Arabidopsis thaliana	GSM131323	AtGen_6-3511_Saltstress-Shoots-12.0h_Rep1 [Arabidopsis thaliana]	GPL198	GSE5623
Arabidopsis thaliana	GSM131324	AtGen_6-3512_Saltstress-Shoots-12.0h_Rep2 [Arabidopsis thaliana]	GPL198	GSE5623
Arabidopsis thaliana	GSM131325	AtGen_6-3521_Saltstress-Roots-12.0h_Rep1 [Arabidopsis thaliana]	GPL198	GSE5623
Arabidopsis thaliana	GSM131326	AtGen_6-3522_Saltstress-Roots-12.0h_Rep2 [Arabidopsis thaliana]	GPL198	GSE5623
Arabidopsis thaliana	GSM131327	AtGen_6-3611_Saltstress-Shoots-24.0h_Rep1 [Arabidopsis thaliana]	GPL198	GSE5623
Arabidopsis thaliana	GSM131328	AtGen_6-3612_Saltstress-Shoots-24.0h_Rep2 [Arabidopsis thaliana]	GPL198	GSE5623
Arabidopsis thaliana	GSM131329	AtGen_6-3621_Saltstress-Roots-24.0h_Rep1 [Arabidopsis thaliana]	GPL198	GSE5623
Arabidopsis thaliana	GSM131330	AtGen_6-3622_Saltstress-Roots-24.0h_Rep2 [Arabidopsis thaliana]	GPL198	GSE5623
Arabidopsis thaliana	GSM131331	AtGen_6-4711_Droughtstress-Shoots-0.25h_Rep1 [Arabidopsis thaliana]	GPL198	GSE5624
Arabidopsis thaliana	GSM131332	AtGen_6-4712_Droughtstress-Shoots-0.25h_Rep2 [Arabidopsis thaliana]	GPL198	GSE5624
Arabidopsis thaliana	GSM131333	AtGen_6-4721_Droughtstress-Roots-0.25h_Rep1 [Arabidopsis thaliana]	GPL198	GSE5624
Arabidopsis thaliana	GSM131334	AtGen_6-4722_Droughtstress-Roots-0.25h_Rep2 [Arabidopsis thaliana]	GPL198	GSE5624
Arabidopsis thaliana	GSM131335	AtGen_6-4111_Droughtstress-Shoots-0.5h_Rep1 [Arabidopsis thaliana]	GPL198	GSE5624
Arabidopsis thaliana	GSM131336	AtGen_6-4112_Droughtstress-Shoots-0.5h_Rep2 [Arabidopsis thaliana]	GPL198	GSE5624
Arabidopsis thaliana	GSM131337	AtGen_6-4121_Droughtstress-Roots-0.5h_Rep1 [Arabidopsis thaliana]	GPL198	GSE5624
Arabidopsis thaliana	GSM131338	AtGen_6-4122_Droughtstress-Roots-0.5h_Rep2 [Arabidopsis thaliana]	GPL198	GSE5624
Arabidopsis thaliana	GSM131339	AtGen_6-4211_Droughtstress-Shoots-1.0h_Rep1 [Arabidopsis thaliana]	GPL198	GSE5624
Arabidopsis thaliana	GSM131340	AtGen_6-4212_Droughtstress-Shoots-1.0h_Rep2 [Arabidopsis thaliana]	GPL198	GSE5624
Arabidopsis thaliana	GSM131341	AtGen_6-4221_Droughtstress-Roots-1.0h_Rep1 [Arabidopsis thaliana]	GPL198	GSE5624
Arabidopsis thaliana	GSM131342	AtGen_6-4222_Droughtstress-Roots-1.0h_Rep2 [Arabidopsis thaliana]	GPL198	GSE5624
Arabidopsis thaliana	GSM131343	AtGen_6-4311_Droughtstress-Shoots-3.0h_Rep1 [Arabidopsis thaliana]	GPL198	GSE5624
Arabidopsis thaliana	GSM131344	AtGen_6-4312_Droughtstress-Shoots-3.0h_Rep2 [Arabidopsis thaliana]	GPL198	GSE5624
Arabidopsis thaliana	GSM131345	AtGen_6-4321_Droughtstress-Roots-3.0h_Rep1 [Arabidopsis thaliana]	GPL198	GSE5624
Arabidopsis thaliana	GSM131346	AtGen_6-4322_Droughtstress-Roots-3.0h_Rep2 [Arabidopsis thaliana]	GPL198	GSE5624
Arabidopsis thaliana	GSM131347	AtGen_6-4411_Droughtstress-Shoots-6.0h_Rep1 [Arabidopsis thaliana]	GPL198	GSE5624
Arabidopsis thaliana	GSM131348	AtGen_6-4412_Droughtstress-Shoots-6.0h_Rep2 [Arabidopsis thaliana]	GPL198	GSE5624
Arabidopsis thaliana	GSM131349	AtGen_6-4421_Droughtstress-Roots-6.0h_Rep1 [Arabidopsis thaliana]	GPL198	GSE5624
Arabidopsis thaliana	GSM131350	AtGen_6-4422_Droughtstress-Roots-6.0h_Rep2 [Arabidopsis thaliana]	GPL198	GSE5624
Arabidopsis thaliana	GSM131351	AtGen_6-4511_Droughtstress-Shoots-12.0h_Rep1 [Arabidopsis thaliana]	GPL198	GSE5624
Arabidopsis thaliana	GSM131352	AtGen_6-4512_Droughtstress-Shoots-12.0h_Rep2 [Arabidopsis thaliana]	GPL198	GSE5624
Arabidopsis thaliana	GSM131353	AtGen_6-4521_Droughtstress-Roots-12.0h_Rep1 [Arabidopsis thaliana]	GPL198	GSE5624
Arabidopsis thaliana	GSM131354	AtGen_6-4522_Droughtstress-Roots-12.0h_Rep2 [Arabidopsis thaliana]	GPL198	GSE5624
Arabidopsis thaliana	GSM131355	AtGen_6-4611_Droughtstress-Shoots-24.0h_Rep1 [Arabidopsis thaliana]	GPL198	GSE5624
Arabidopsis thaliana	GSM131356	AtGen_6-4612_Droughtstress-Shoots-24.0h_Rep2 [Arabidopsis thaliana]	GPL198	GSE5624
Arabidopsis thaliana	GSM131357	AtGen_6-4621_Droughtstress-Roots-24.0h_Rep1 [Arabidopsis thaliana]	GPL198	GSE5624
Arabidopsis thaliana	GSM131358	AtGen_6-4622_Droughtstress-Roots-24.0h_Rep2 [Arabidopsis thaliana]	GPL198	GSE5624
Arabidopsis thaliana	GSM131359	AtGen_6-5111_Genotoxicstress-Shoots-0.5h_Rep1 [Arabidopsis thaliana]	GPL198	GSE5625
Arabidopsis thaliana	GSM131360	AtGen_6-5112_Genotoxicstress-Shoots-0.5h_Rep2 [Arabidopsis thaliana]	GPL198	GSE5625
Arabidopsis thaliana	GSM131361	AtGen_6-5121_Genotoxicstress-Roots-0.5h_Rep1 [Arabidopsis thaliana]	GPL198	GSE5625
Arabidopsis thaliana	GSM131362	AtGen_6-5122_Genotoxicstress-Roots-0.5h_Rep2 [Arabidopsis thaliana]	GPL198	GSE5625
Arabidopsis thaliana	GSM131363	AtGen_6-5211_Genotoxicstress-Shoots-1.0h_Rep1 [Arabidopsis thaliana]	GPL198	GSE5625
Arabidopsis thaliana	GSM131364	AtGen_6-5212_Genotoxicstress-Shoots-1.0h_Rep2 [Arabidopsis thaliana]	GPL198	GSE5625
Arabidopsis thaliana	GSM131365	AtGen_6-5221_Genotoxicstress-Roots-1.0h_Rep1 [Arabidopsis thaliana]	GPL198	GSE5625
Arabidopsis thaliana	GSM131366	AtGen_6-5222_Genotoxicstress-Roots-1.0h_Rep2 [Arabidopsis thaliana]	GPL198	GSE5625
Arabidopsis thaliana	GSM131367	AtGen_6-5311_Genotoxicstress-Shoots-3.0h_Rep1 [Arabidopsis thaliana]	GPL198	GSE5625
Arabidopsis thaliana	GSM131368	AtGen_6-5312_Genotoxicstress-Shoots-3.0h_Rep2 [Arabidopsis thaliana]	GPL198	GSE5625
Arabidopsis thaliana	GSM131369	AtGen_6-5321_Genotoxicstress-Roots-3.0h_Rep1 [Arabidopsis thaliana]	GPL198	GSE5625
Arabidopsis thaliana	GSM131370	AtGen_6-5322_Genotoxicstress-Roots-3.0h_Rep2 [Arabidopsis thaliana]	GPL198	GSE5625
Arabidopsis thaliana	GSM131371	AtGen_6-5411_Genotoxicstress-Shoots-6.0h_Rep1 [Arabidopsis thaliana]	GPL198	GSE5625
Arabidopsis thaliana	GSM131372	AtGen_6-5412_Genotoxicstress-Shoots-6.0h_Rep2 [Arabidopsis thaliana]	GPL198	GSE5625
Arabidopsis thaliana	GSM131373	AtGen_6-5421_Genotoxicstress-Roots-6.0h_Rep1 [Arabidopsis thaliana]	GPL198	GSE5625
Arabidopsis thaliana	GSM131374	AtGen_6-5422_Genotoxicstress-Roots-6.0h_Rep2 [Arabidopsis thaliana]	GPL198	GSE5625
Arabidopsis thaliana	GSM131375	AtGen_6-5511_Genotoxicstress-Shoots-12.0h_Rep1 [Arabidopsis thaliana]	GPL198	GSE5625
Arabidopsis thaliana	GSM131376	AtGen_6-5512_Genotoxicstress-Shoots-12.0h_Rep2 [Arabidopsis thaliana]	GPL198	GSE5625
Arabidopsis thaliana	GSM131377	AtGen_6-5521_Genotoxicstress-Roots-12.0h_Rep1 [Arabidopsis thaliana]	GPL198	GSE5625
Arabidopsis thaliana	GSM131378	AtGen_6-5522_Genotoxicstress-Roots-12.0h_Rep2 [Arabidopsis thaliana]	GPL198	GSE5625
Arabidopsis thaliana	GSM131379	AtGen_6-5611_Genotoxicstress-Shoots-24.0h_Rep1 [Arabidopsis thaliana]	GPL198	GSE5625
Arabidopsis thaliana	GSM131380	AtGen_6-5612_Genotoxicstress-Shoots-24.0h_Rep2 [Arabidopsis thaliana]	GPL198	GSE5625
Arabidopsis thaliana	GSM131381	AtGen_6-5621_Genotoxicstress-Roots-24.0h_Rep1 [Arabidopsis thaliana]	GPL198	GSE5625
Arabidopsis thaliana	GSM131382	AtGen_6-5622_Genotoxicstress-Roots-24.0h_Rep2 [Arabidopsis thaliana]	GPL198	GSE5625
Arabidopsis thaliana	GSM131383	AtGen_6-7711_UV-Bstress-Shoots-0.25h_Rep1 [Arabidopsis thaliana]	GPL198	GSE5626
Arabidopsis thaliana	GSM131384	AtGen_6-7712_UV-Bstress-Shoots-0.25h_Rep2 [Arabidopsis thaliana]	GPL198	GSE5626
Arabidopsis thaliana	GSM131385	AtGen_6-7721_UV-Bstress-Roots-0.25h_Rep1 [Arabidopsis thaliana]	GPL198	GSE5626
Arabidopsis thaliana	GSM131386	AtGen_6-7722_UV-Bstress-Roots-0.25h_Rep2 [Arabidopsis thaliana]	GPL198	GSE5626
Arabidopsis thaliana	GSM131387	AtGen_6-7111_UV-Bstress-Shoots-0.5h_Rep1 [Arabidopsis thaliana]	GPL198	GSE5626
Arabidopsis thaliana	GSM131388	AtGen_6-7112_UV-Bstress-Shoots-0.5h_Rep2 [Arabidopsis thaliana]	GPL198	GSE5626
Arabidopsis thaliana	GSM131389	AtGen_6-7121_UV-Bstress-Roots-0.5h_Rep1 [Arabidopsis thaliana]	GPL198	GSE5626
Arabidopsis thaliana	GSM131390	AtGen_6-7122_UV-Bstress-Roots-0.5h_Rep2 [Arabidopsis thaliana]	GPL198	GSE5626
Arabidopsis thaliana	GSM131391	AtGen_6-7211_UV-Bstress-Shoots-1.0h_Rep1 [Arabidopsis thaliana]	GPL198	GSE5626
Arabidopsis thaliana	GSM131392	AtGen_6-7212_UV-Bstress-Shoots-1.0h_Rep2 [Arabidopsis thaliana]	GPL198	GSE5626
Arabidopsis thaliana	GSM131393	AtGen_6-7221_UV-Bstress-Roots-1.0h_Rep1 [Arabidopsis thaliana]	GPL198	GSE5626
Arabidopsis thaliana	GSM131394	AtGen_6-7222_UV-Bstress-Roots-1.0h_Rep2 [Arabidopsis thaliana]	GPL198	GSE5626
Arabidopsis thaliana	GSM131395	AtGen_6-7311_UV-Bstress-Shoots-3.0h_Rep1 [Arabidopsis thaliana]	GPL198	GSE5626
Arabidopsis thaliana	GSM131396	AtGen_6-7312_UV-Bstress-Shoots-3.0h_Rep2 [Arabidopsis thaliana]	GPL198	GSE5626
Arabidopsis thaliana	GSM131397	AtGen_6-7321_UV-Bstress-Roots-3.0h_Rep1 [Arabidopsis thaliana]	GPL198	GSE5626
Arabidopsis thaliana	GSM131398	AtGen_6-7322_UV-Bstress-Roots-3.0h_Rep2 [Arabidopsis thaliana]	GPL198	GSE5626
Arabidopsis thaliana	GSM131399	AtGen_6-7411_UV-Bstress-Shoots-6.0h_Rep1 [Arabidopsis thaliana]	GPL198	GSE5626
Arabidopsis thaliana	GSM131400	AtGen_6-7412_UV-Bstress-Shoots-6.0h_Rep2 [Arabidopsis thaliana]	GPL198	GSE5626
Arabidopsis thaliana	GSM131401	AtGen_6-7421_UV-Bstress-Roots-6.0h_Rep1 [Arabidopsis thaliana]	GPL198	GSE5626
Arabidopsis thaliana	GSM131402	AtGen_6-7422_UV-Bstress-Roots-6.0h_Rep2 [Arabidopsis thaliana]	GPL198	GSE5626
Arabidopsis thaliana	GSM131403	AtGen_6-7511_UV-Bstress-Shoots-12.0h_Rep1 [Arabidopsis thaliana]	GPL198	GSE5626
Arabidopsis thaliana	GSM131404	AtGen_6-7512_UV-Bstress-Shoots-12.0h_Rep2 [Arabidopsis thaliana]	GPL198	GSE5626
Arabidopsis thaliana	GSM131405	AtGen_6-7521_UV-Bstress-Roots-12.0h_Rep1 [Arabidopsis thaliana]	GPL198	GSE5626
Arabidopsis thaliana	GSM131406	AtGen_6-7522_UV-Bstress-Roots-12.0h_Rep2 [Arabidopsis thaliana]	GPL198	GSE5626
Arabidopsis thaliana	GSM131407	AtGen_6-7611_UV-Bstress-Shoots-24.0h_Rep1 [Arabidopsis thaliana]	GPL198	GSE5626
Arabidopsis thaliana	GSM131408	AtGen_6-7612_UV-Bstress-Shoots-24.0h_Rep2 [Arabidopsis thaliana]	GPL198	GSE5626
Arabidopsis thaliana	GSM131409	AtGen_6-7621_UV-Bstress-Roots-24.0h_Rep1 [Arabidopsis thaliana]	GPL198	GSE5626
Arabidopsis thaliana	GSM131410	AtGen_6-7622_UV-Bstress-Roots-24.0h_Rep2 [Arabidopsis thaliana]	GPL198	GSE5626
Arabidopsis thaliana	GSM131411	AtGen_6-8715_Woundingstress-Shoots-0.25h_Rep1 [Arabidopsis thaliana]	GPL198	GSE5627
Arabidopsis thaliana	GSM131412	AtGen_6-8712_Woundingstress-Shoots-0.25h_Rep2 [Arabidopsis thaliana]	GPL198	GSE5627
Arabidopsis thaliana	GSM131413	AtGen_6-8723_Woundingstress-Roots-0.25h_Rep1 [Arabidopsis thaliana]	GPL198	GSE5627
Arabidopsis thaliana	GSM131414	AtGen_6-8724_Woundingstress-Roots-0.25h_Rep2 [Arabidopsis thaliana]	GPL198	GSE5627
Arabidopsis thaliana	GSM131415	AtGen_6-8111_Woundingstress-Shoots-0.5h_Rep1 [Arabidopsis thaliana]	GPL198	GSE5627
Arabidopsis thaliana	GSM131416	AtGen_6-8112_Woundingstress-Shoots-0.5h_Rep2 [Arabidopsis thaliana]	GPL198	GSE5627
Arabidopsis thaliana	GSM131417	AtGen_6-8124_Woundingstress-Roots-0.5h_Rep1 [Arabidopsis thaliana]	GPL198	GSE5627
Arabidopsis thaliana	GSM131418	AtGen_6-8126_Woundingstress-Roots-0.5h_Rep2 [Arabidopsis thaliana]	GPL198	GSE5627
Arabidopsis thaliana	GSM131419	AtGen_6-8211_Woundingstress-Shoots-1.0h_Rep1 [Arabidopsis thaliana]	GPL198	GSE5627
Arabidopsis thaliana	GSM131420	AtGen_6-8214_Woundingstress-Shoots-1.0h_Rep2 [Arabidopsis thaliana]	GPL198	GSE5627
Arabidopsis thaliana	GSM131421	AtGen_6-8224_Woundingstress-Roots-1.0h_Rep1 [Arabidopsis thaliana]	GPL198	GSE5627
Arabidopsis thaliana	GSM131422	AtGen_6-8225_Woundingstress-Roots-1.0h_Rep2 [Arabidopsis thaliana]	GPL198	GSE5627
Arabidopsis thaliana	GSM131423	AtGen_6-8313_Woundingstress-Shoots-3.0h_Rep1 [Arabidopsis thaliana]	GPL198	GSE5627
Arabidopsis thaliana	GSM131424	AtGen_6-8314_Woundingstress-Shoots-3.0h_Rep2 [Arabidopsis thaliana]	GPL198	GSE5627
Arabidopsis thaliana	GSM131425	AtGen_6-8324_Woundingstress-Roots-3.0h_Rep1 [Arabidopsis thaliana]	GPL198	GSE5627
Arabidopsis thaliana	GSM131426	AtGen_6-8325_Woundingstress-Roots-3.0h_Rep2 [Arabidopsis thaliana]	GPL198	GSE5627
Arabidopsis thaliana	GSM131427	AtGen_6-8411_Woundingstress-Shoots-6.0h_Rep1 [Arabidopsis thaliana]	GPL198	GSE5627
Arabidopsis thaliana	GSM131428	AtGen_6-8412_Woundingstress-Shoots-6.0h_Rep2 [Arabidopsis thaliana]	GPL198	GSE5627
Arabidopsis thaliana	GSM131429	AtGen_6-8423_Woundingstress-Roots-6.0h_Rep1 [Arabidopsis thaliana]	GPL198	GSE5627
Arabidopsis thaliana	GSM131430	AtGen_6-8424_Woundingstress-Roots-6.0h_Rep2 [Arabidopsis thaliana]	GPL198	GSE5627
Arabidopsis thaliana	GSM131431	AtGen_6-8511_Woundingstress-Shoots-12.0h_Rep1 [Arabidopsis thaliana]	GPL198	GSE5627
Arabidopsis thaliana	GSM131432	AtGen_6-8512_Woundingstress-Shoots-12.0h_Rep2 [Arabidopsis thaliana]	GPL198	GSE5627
Arabidopsis thaliana	GSM131433	AtGen_6-8524_Woundingstress-Roots-12.0h_Rep1 [Arabidopsis thaliana]	GPL198	GSE5627
Arabidopsis thaliana	GSM131434	AtGen_6-8525_Woundingstress-Roots-12.0h_Rep2 [Arabidopsis thaliana]	GPL198	GSE5627
Arabidopsis thaliana	GSM131435	AtGen_6-8611_Woundingstress-Shoots-24.0h_Rep1 [Arabidopsis thaliana]	GPL198	GSE5627
Arabidopsis thaliana	GSM131436	AtGen_6-8612_Woundingstress-Shoots-24.0h_Rep2 [Arabidopsis thaliana]	GPL198	GSE5627
Arabidopsis thaliana	GSM131437	AtGen_6-8621_Woundingstress-Roots-24.0h_Rep1 [Arabidopsis thaliana]	GPL198	GSE5627
Arabidopsis thaliana	GSM131438	AtGen_6-8622_Woundingstress-Roots-24.0h_Rep2 [Arabidopsis thaliana]	GPL198	GSE5627
Arabidopsis thaliana	GSM131439	AtGen_6-9711_Heatstress-Shoots-0.25h_Rep1 [Arabidopsis thaliana]	GPL198	GSE5628
Arabidopsis thaliana	GSM131440	AtGen_6-9712_Heatstress-Shoots-0.25h_Rep2 [Arabidopsis thaliana]	GPL198	GSE5628
Arabidopsis thaliana	GSM131441	AtGen_6-9721_Heatstress-Roots-0.25h_Rep1 [Arabidopsis thaliana]	GPL198	GSE5628
Arabidopsis thaliana	GSM131442	AtGen_6-9722_Heatstress-Roots-0.25h_Rep2 [Arabidopsis thaliana]	GPL198	GSE5628
Arabidopsis thaliana	GSM131443	AtGen_6-9111_Heatstress-Shoots-0.5h_Rep1 [Arabidopsis thaliana]	GPL198	GSE5628
Arabidopsis thaliana	GSM131444	AtGen_6-9112_Heatstress-Shoots-0.5h_Rep2 [Arabidopsis thaliana]	GPL198	GSE5628
Arabidopsis thaliana	GSM131445	AtGen_6-9121_Heatstress-Roots-0.5h_Rep1 [Arabidopsis thaliana]	GPL198	GSE5628
Arabidopsis thaliana	GSM131446	AtGen_6-9122_Heatstress-Roots-0.5h_Rep2 [Arabidopsis thaliana]	GPL198	GSE5628
Arabidopsis thaliana	GSM131447	AtGen_6-9211_Heatstress-Shoots-1.0h_Rep1 [Arabidopsis thaliana]	GPL198	GSE5628
Arabidopsis thaliana	GSM131448	AtGen_6-9212_Heatstress-Shoots-1.0h_Rep2 [Arabidopsis thaliana]	GPL198	GSE5628
Arabidopsis thaliana	GSM131449	AtGen_6-9221_Heatstress-Roots-1.0h_Rep1 [Arabidopsis thaliana]	GPL198	GSE5628
Arabidopsis thaliana	GSM131450	AtGen_6-9222_Heatstress-Roots-1.0h_Rep2 [Arabidopsis thaliana]	GPL198	GSE5628
Arabidopsis thaliana	GSM131451	AtGen_6-9311_Heatstress-Shoots-3.0h_Rep1 [Arabidopsis thaliana]	GPL198	GSE5628
Arabidopsis thaliana	GSM131452	AtGen_6-9312_Heatstress-Shoots-3.0h_Rep2 [Arabidopsis thaliana]	GPL198	GSE5628
Arabidopsis thaliana	GSM131453	AtGen_6-9321_Heatstress-Roots-3.0h_Rep1 [Arabidopsis thaliana]	GPL198	GSE5628
Arabidopsis thaliana	GSM131454	AtGen_6-9322_Heatstress-Roots-3.0h_Rep2 [Arabidopsis thaliana]	GPL198	GSE5628
Arabidopsis thaliana	GSM131455	AtGen_6-9811_Heatstress(3h)+1hrecovery-Shoots-4.0h_Rep1 [Arabidopsis thaliana]	GPL198	GSE5628
Arabidopsis thaliana	GSM131456	AtGen_6-9812_Heatstress(3h)+1hrecovery-Shoots-4.0h_Rep2 [Arabidopsis thaliana]	GPL198	GSE5628
Arabidopsis thaliana	GSM131457	AtGen_6-9821_Heatstress(3h)+1hrecovery-Roots-4.0h_Rep1 [Arabidopsis thaliana]	GPL198	GSE5628
Arabidopsis thaliana	GSM131458	AtGen_6-9822_Heatstress(3h)+1hrecovery-Roots-4.0h_Rep2 [Arabidopsis thaliana]	GPL198	GSE5628
Arabidopsis thaliana	GSM131459	AtGen_6-9411_Heatstress(3h)+3hrecovery-Shoots-6.0h_Rep1 [Arabidopsis thaliana]	GPL198	GSE5628
Arabidopsis thaliana	GSM131460	AtGen_6-9412_Heatstress(3h)+3hrecovery-Shoots-6.0h_Rep2 [Arabidopsis thaliana]	GPL198	GSE5628
Arabidopsis thaliana	GSM131461	AtGen_6-9421_Heatstress(3h)+3hrecovery-Roots-6.0h_Rep1 [Arabidopsis thaliana]	GPL198	GSE5628
Arabidopsis thaliana	GSM131462	AtGen_6-9422_Heatstress(3h)+3hrecovery-Roots-6.0h_Rep2 [Arabidopsis thaliana]	GPL198	GSE5628
Arabidopsis thaliana	GSM131463	AtGen_6-9511_Heatstress(3h)+9hrecovery-Shoots-12.0h_Rep1 [Arabidopsis thaliana]	GPL198	GSE5628
Arabidopsis thaliana	GSM131464	AtGen_6-9512_Heatstress(3h)+9hrecovery-Shoots-12.0h_Rep2 [Arabidopsis thaliana]	GPL198	GSE5628
Arabidopsis thaliana	GSM131465	AtGen_6-9521_Heatstress(3h)+9hrecovery-Roots-12.0h_Rep1 [Arabidopsis thaliana]	GPL198	GSE5628
Arabidopsis thaliana	GSM131466	AtGen_6-9522_Heatstress(3h)+9hrecovery-Roots-12.0h_Rep2 [Arabidopsis thaliana]	GPL198	GSE5628
Arabidopsis thaliana	GSM131467	AtGen_6-9611_Heatstress(3h)+21hrecovery-Shoots-24.0h_Rep1 [Arabidopsis thaliana]	GPL198	GSE5628
Arabidopsis thaliana	GSM131468	AtGen_6-9612_Heatstress(3h)+21hrecovery-Shoots-24.0h_Rep2 [Arabidopsis thaliana]	GPL198	GSE5628
Arabidopsis thaliana	GSM131469	AtGen_6-9621_Heatstress(3h)+21hrecovery-Roots-24.0h_Rep1 [Arabidopsis thaliana]	GPL198	GSE5628
Arabidopsis thaliana	GSM131470	AtGen_6-9622_Heatstress(3h)+21hrecovery-Roots-24.0h_Rep2 [Arabidopsis thaliana]	GPL198	GSE5628
Arabidopsis thaliana	GSM131471	ATGE_7_A2 [Arabidopsis thaliana]	GPL198	GSE5629
Arabidopsis thaliana	GSM131472	ATGE_7_B2 [Arabidopsis thaliana]	GPL198	GSE5629
Arabidopsis thaliana	GSM131473	ATGE_7_C2 [Arabidopsis thaliana]	GPL198	GSE5629
Arabidopsis thaliana	GSM131474	ATGE_22_A [Arabidopsis thaliana]	GPL198	GSE5629
Arabidopsis thaliana	GSM131475	ATGE_22_B [Arabidopsis thaliana]	GPL198	GSE5629
Arabidopsis thaliana	GSM131476	ATGE_22_C [Arabidopsis thaliana]	GPL198	GSE5629
Arabidopsis thaliana	GSM131477	ATGE_23_A [Arabidopsis thaliana]	GPL198	GSE5629
Arabidopsis thaliana	GSM131478	ATGE_23_B [Arabidopsis thaliana]	GPL198	GSE5629
Arabidopsis thaliana	GSM131479	ATGE_23_C [Arabidopsis thaliana]	GPL198	GSE5629
Arabidopsis thaliana	GSM131480	ATGE_24_A [Arabidopsis thaliana]	GPL198	GSE5629
Arabidopsis thaliana	GSM131481	ATGE_24_B [Arabidopsis thaliana]	GPL198	GSE5629
Arabidopsis thaliana	GSM131482	ATGE_24_C [Arabidopsis thaliana]	GPL198	GSE5629
Arabidopsis thaliana	GSM131483	ATGE_96_A [Arabidopsis thaliana]	GPL198	GSE5629
Arabidopsis thaliana	GSM131484	ATGE_96_B [Arabidopsis thaliana]	GPL198	GSE5629
Arabidopsis thaliana	GSM131485	ATGE_96_C [Arabidopsis thaliana]	GPL198	GSE5629
Arabidopsis thaliana	GSM131486	ATGE_97_A [Arabidopsis thaliana]	GPL198	GSE5629
Arabidopsis thaliana	GSM131487	ATGE_97_B [Arabidopsis thaliana]	GPL198	GSE5629
Arabidopsis thaliana	GSM131488	ATGE_97_C [Arabidopsis thaliana]	GPL198	GSE5629
Arabidopsis thaliana	GSM131489	ATGE_100_A [Arabidopsis thaliana]	GPL198	GSE5629
Arabidopsis thaliana	GSM131490	ATGE_100_B [Arabidopsis thaliana]	GPL198	GSE5629
Arabidopsis thaliana	GSM131491	ATGE_100_C [Arabidopsis thaliana]	GPL198	GSE5629
Arabidopsis thaliana	GSM131492	ATGE_101_A [Arabidopsis thaliana]	GPL198	GSE5629
Arabidopsis thaliana	GSM131493	ATGE_101_B [Arabidopsis thaliana]	GPL198	GSE5629
Arabidopsis thaliana	GSM131494	ATGE_101_C [Arabidopsis thaliana]	GPL198	GSE5629
Arabidopsis thaliana	GSM131495	ATGE_1_A [Arabidopsis thaliana]	GPL198	GSE5630
Arabidopsis thaliana	GSM131496	ATGE_1_B [Arabidopsis thaliana]	GPL198	GSE5630
Arabidopsis thaliana	GSM131497	ATGE_1_C [Arabidopsis thaliana]	GPL198	GSE5630
Arabidopsis thaliana	GSM131498	ATGE_5_A [Arabidopsis thaliana]	GPL198	GSE5630
Arabidopsis thaliana	GSM131499	ATGE_5_B [Arabidopsis thaliana]	GPL198	GSE5630
Arabidopsis thaliana	GSM131500	ATGE_5_C [Arabidopsis thaliana]	GPL198	GSE5630
Arabidopsis thaliana	GSM131501	ATGE_10_A [Arabidopsis thaliana]	GPL198	GSE5630
Arabidopsis thaliana	GSM131502	ATGE_10_B [Arabidopsis thaliana]	GPL198	GSE5630
Arabidopsis thaliana	GSM131503	ATGE_10_C [Arabidopsis thaliana]	GPL198	GSE5630
Arabidopsis thaliana	GSM131504	ATGE_11_A [Arabidopsis thaliana]	GPL198	GSE5630
Arabidopsis thaliana	GSM131505	ATGE_11_B [Arabidopsis thaliana]	GPL198	GSE5630
Arabidopsis thaliana	GSM131506	ATGE_11_C [Arabidopsis thaliana]	GPL198	GSE5630
Arabidopsis thaliana	GSM131507	ATGE_12_A [Arabidopsis thaliana]	GPL198	GSE5630
Arabidopsis thaliana	GSM131508	ATGE_12_B [Arabidopsis thaliana]	GPL198	GSE5630
Arabidopsis thaliana	GSM131509	ATGE_12_C [Arabidopsis thaliana]	GPL198	GSE5630
Arabidopsis thaliana	GSM131510	ATGE_13_A [Arabidopsis thaliana]	GPL198	GSE5630
Arabidopsis thaliana	GSM131511	ATGE_13_B [Arabidopsis thaliana]	GPL198	GSE5630
Arabidopsis thaliana	GSM131512	ATGE_13_C [Arabidopsis thaliana]	GPL198	GSE5630
Arabidopsis thaliana	GSM131513	ATGE_14_A [Arabidopsis thaliana]	GPL198	GSE5630
Arabidopsis thaliana	GSM131514	ATGE_14_B [Arabidopsis thaliana]	GPL198	GSE5630
Arabidopsis thaliana	GSM131515	ATGE_14_C [Arabidopsis thaliana]	GPL198	GSE5630
Arabidopsis thaliana	GSM131516	ATGE_15_A [Arabidopsis thaliana]	GPL198	GSE5630
Arabidopsis thaliana	GSM131517	ATGE_15_B [Arabidopsis thaliana]	GPL198	GSE5630
Arabidopsis thaliana	GSM131518	ATGE_15_C [Arabidopsis thaliana]	GPL198	GSE5630
Arabidopsis thaliana	GSM131519	ATGE_16_A [Arabidopsis thaliana]	GPL198	GSE5630
Arabidopsis thaliana	GSM131520	ATGE_16_B [Arabidopsis thaliana]	GPL198	GSE5630
Arabidopsis thaliana	GSM131521	ATGE_16_C [Arabidopsis thaliana]	GPL198	GSE5630
Arabidopsis thaliana	GSM131522	ATGE_17_A [Arabidopsis thaliana]	GPL198	GSE5630
Arabidopsis thaliana	GSM131523	ATGE_17_B [Arabidopsis thaliana]	GPL198	GSE5630
Arabidopsis thaliana	GSM131524	ATGE_17_C [Arabidopsis thaliana]	GPL198	GSE5630
Arabidopsis thaliana	GSM131525	ATGE_18_A [Arabidopsis thaliana]	GPL198	GSE5630
Arabidopsis thaliana	GSM131526	ATGE_18_B [Arabidopsis thaliana]	GPL198	GSE5630
Arabidopsis thaliana	GSM131527	ATGE_18_C [Arabidopsis thaliana]	GPL198	GSE5630
Arabidopsis thaliana	GSM131528	ATGE_19_A [Arabidopsis thaliana]	GPL198	GSE5630
Arabidopsis thaliana	GSM131529	ATGE_19_B [Arabidopsis thaliana]	GPL198	GSE5630
Arabidopsis thaliana	GSM131530	ATGE_19_C [Arabidopsis thaliana]	GPL198	GSE5630
Arabidopsis thaliana	GSM131531	ATGE_20_A [Arabidopsis thaliana]	GPL198	GSE5630
Arabidopsis thaliana	GSM131532	ATGE_20_B [Arabidopsis thaliana]	GPL198	GSE5630
Arabidopsis thaliana	GSM131533	ATGE_20_C [Arabidopsis thaliana]	GPL198	GSE5630
Arabidopsis thaliana	GSM131534	ATGE_21_A [Arabidopsis thaliana]	GPL198	GSE5630
Arabidopsis thaliana	GSM131535	ATGE_21_B [Arabidopsis thaliana]	GPL198	GSE5630
Arabidopsis thaliana	GSM131536	ATGE_21_C [Arabidopsis thaliana]	GPL198	GSE5630
Arabidopsis thaliana	GSM131537	ATGE_25_A [Arabidopsis thaliana]	GPL198	GSE5630
Arabidopsis thaliana	GSM131538	ATGE_25_B [Arabidopsis thaliana]	GPL198	GSE5630
Arabidopsis thaliana	GSM131539	ATGE_25_C [Arabidopsis thaliana]	GPL198	GSE5630
Arabidopsis thaliana	GSM131540	ATGE_26_A [Arabidopsis thaliana]	GPL198	GSE5630
Arabidopsis thaliana	GSM131541	ATGE_26_B [Arabidopsis thaliana]	GPL198	GSE5630
Arabidopsis thaliana	GSM131542	ATGE_26_C [Arabidopsis thaliana]	GPL198	GSE5630
Arabidopsis thaliana	GSM131543	ATGE_87_A [Arabidopsis thaliana]	GPL198	GSE5630
Arabidopsis thaliana	GSM131544	ATGE_87_B [Arabidopsis thaliana]	GPL198	GSE5630
Arabidopsis thaliana	GSM131545	ATGE_87_C [Arabidopsis thaliana]	GPL198	GSE5630
Arabidopsis thaliana	GSM131546	ATGE_89_A [Arabidopsis thaliana]	GPL198	GSE5630
Arabidopsis thaliana	GSM131547	ATGE_89_B [Arabidopsis thaliana]	GPL198	GSE5630
Arabidopsis thaliana	GSM131548	ATGE_89_C [Arabidopsis thaliana]	GPL198	GSE5630
Arabidopsis thaliana	GSM131549	ATGE_90_A [Arabidopsis thaliana]	GPL198	GSE5630
Arabidopsis thaliana	GSM131550	ATGE_90_B [Arabidopsis thaliana]	GPL198	GSE5630
Arabidopsis thaliana	GSM131551	ATGE_90_D [Arabidopsis thaliana]	GPL198	GSE5630
Arabidopsis thaliana	GSM131552	ATGE_91_A [Arabidopsis thaliana]	GPL198	GSE5630
Arabidopsis thaliana	GSM131553	ATGE_91_B [Arabidopsis thaliana]	GPL198	GSE5630
Arabidopsis thaliana	GSM131554	ATGE_91_C [Arabidopsis thaliana]	GPL198	GSE5630
Arabidopsis thaliana	GSM131555	ATGE_3_A [Arabidopsis thaliana]	GPL198	GSE5631
Arabidopsis thaliana	GSM131556	ATGE_3_B [Arabidopsis thaliana]	GPL198	GSE5631
Arabidopsis thaliana	GSM131557	ATGE_3_C [Arabidopsis thaliana]	GPL198	GSE5631
Arabidopsis thaliana	GSM131558	ATGE_9_A [Arabidopsis thaliana]	GPL198	GSE5631
Arabidopsis thaliana	GSM131559	ATGE_9_B [Arabidopsis thaliana]	GPL198	GSE5631
Arabidopsis thaliana	GSM131560	ATGE_9_C [Arabidopsis thaliana]	GPL198	GSE5631
Arabidopsis thaliana	GSM131561	ATGE_93_A [Arabidopsis thaliana]	GPL198	GSE5631
Arabidopsis thaliana	GSM131562	ATGE_93_B [Arabidopsis thaliana]	GPL198	GSE5631
Arabidopsis thaliana	GSM131563	ATGE_93_C [Arabidopsis thaliana]	GPL198	GSE5631
Arabidopsis thaliana	GSM131564	ATGE_94_A [Arabidopsis thaliana]	GPL198	GSE5631
Arabidopsis thaliana	GSM131565	ATGE_94_B [Arabidopsis thaliana]	GPL198	GSE5631
Arabidopsis thaliana	GSM131566	ATGE_94_C [Arabidopsis thaliana]	GPL198	GSE5631
Arabidopsis thaliana	GSM131567	ATGE_95_A [Arabidopsis thaliana]	GPL198	GSE5631
Arabidopsis thaliana	GSM131568	ATGE_95_B [Arabidopsis thaliana]	GPL198	GSE5631
Arabidopsis thaliana	GSM131569	ATGE_95_C [Arabidopsis thaliana]	GPL198	GSE5631
Arabidopsis thaliana	GSM131570	ATGE_98_A [Arabidopsis thaliana]	GPL198	GSE5631
Arabidopsis thaliana	GSM131571	ATGE_98_B [Arabidopsis thaliana]	GPL198	GSE5631
Arabidopsis thaliana	GSM131572	ATGE_98_C [Arabidopsis thaliana]	GPL198	GSE5631
Arabidopsis thaliana	GSM131573	ATGE_99_A [Arabidopsis thaliana]	GPL198	GSE5631
Arabidopsis thaliana	GSM131574	ATGE_99_B [Arabidopsis thaliana]	GPL198	GSE5631
Arabidopsis thaliana	GSM131575	ATGE_99_C [Arabidopsis thaliana]	GPL198	GSE5631
Arabidopsis thaliana	GSM131576	ATGE_31_A2 [Arabidopsis thaliana]	GPL198	GSE5632
Arabidopsis thaliana	GSM131577	ATGE_31_B2 [Arabidopsis thaliana]	GPL198	GSE5632
Arabidopsis thaliana	GSM131578	ATGE_31_C2 [Arabidopsis thaliana]	GPL198	GSE5632
Arabidopsis thaliana	GSM131579	ATGE_32_A2 [Arabidopsis thaliana]	GPL198	GSE5632
Arabidopsis thaliana	GSM131580	ATGE_32_B2 [Arabidopsis thaliana]	GPL198	GSE5632
Arabidopsis thaliana	GSM131581	ATGE_32_C2 [Arabidopsis thaliana]	GPL198	GSE5632
Arabidopsis thaliana	GSM131582	ATGE_33_A [Arabidopsis thaliana]	GPL198	GSE5632
Arabidopsis thaliana	GSM131583	ATGE_33_B [Arabidopsis thaliana]	GPL198	GSE5632
Arabidopsis thaliana	GSM131584	ATGE_33_C [Arabidopsis thaliana]	GPL198	GSE5632
Arabidopsis thaliana	GSM131585	ATGE_34_A [Arabidopsis thaliana]	GPL198	GSE5632
Arabidopsis thaliana	GSM131586	ATGE_34_B [Arabidopsis thaliana]	GPL198	GSE5632
Arabidopsis thaliana	GSM131587	ATGE_34_C [Arabidopsis thaliana]	GPL198	GSE5632
Arabidopsis thaliana	GSM131588	ATGE_35_A [Arabidopsis thaliana]	GPL198	GSE5632
Arabidopsis thaliana	GSM131589	ATGE_35_B [Arabidopsis thaliana]	GPL198	GSE5632
Arabidopsis thaliana	GSM131590	ATGE_35_C [Arabidopsis thaliana]	GPL198	GSE5632
Arabidopsis thaliana	GSM131591	ATGE_36_A [Arabidopsis thaliana]	GPL198	GSE5632
Arabidopsis thaliana	GSM131592	ATGE_36_B [Arabidopsis thaliana]	GPL198	GSE5632
Arabidopsis thaliana	GSM131593	ATGE_36_C [Arabidopsis thaliana]	GPL198	GSE5632
Arabidopsis thaliana	GSM131594	ATGE_37_A [Arabidopsis thaliana]	GPL198	GSE5632
Arabidopsis thaliana	GSM131595	ATGE_37_B [Arabidopsis thaliana]	GPL198	GSE5632
Arabidopsis thaliana	GSM131596	ATGE_37_C [Arabidopsis thaliana]	GPL198	GSE5632
Arabidopsis thaliana	GSM131597	ATGE_39_A [Arabidopsis thaliana]	GPL198	GSE5632
Arabidopsis thaliana	GSM131598	ATGE_39_B [Arabidopsis thaliana]	GPL198	GSE5632
Arabidopsis thaliana	GSM131599	ATGE_39_C [Arabidopsis thaliana]	GPL198	GSE5632
Arabidopsis thaliana	GSM131600	ATGE_40_A [Arabidopsis thaliana]	GPL198	GSE5632
Arabidopsis thaliana	GSM131601	ATGE_40_B [Arabidopsis thaliana]	GPL198	GSE5632
Arabidopsis thaliana	GSM131602	ATGE_40_C [Arabidopsis thaliana]	GPL198	GSE5632
Arabidopsis thaliana	GSM131603	ATGE_41_A [Arabidopsis thaliana]	GPL198	GSE5632
Arabidopsis thaliana	GSM131604	ATGE_41_B [Arabidopsis thaliana]	GPL198	GSE5632
Arabidopsis thaliana	GSM131605	ATGE_41_C [Arabidopsis thaliana]	GPL198	GSE5632
Arabidopsis thaliana	GSM131606	ATGE_42_B [Arabidopsis thaliana]	GPL198	GSE5632
Arabidopsis thaliana	GSM131607	ATGE_42_C [Arabidopsis thaliana]	GPL198	GSE5632
Arabidopsis thaliana	GSM131608	ATGE_42_D [Arabidopsis thaliana]	GPL198	GSE5632
Arabidopsis thaliana	GSM131609	ATGE_43_A [Arabidopsis thaliana]	GPL198	GSE5632
Arabidopsis thaliana	GSM131610	ATGE_43_B [Arabidopsis thaliana]	GPL198	GSE5632
Arabidopsis thaliana	GSM131611	ATGE_43_C [Arabidopsis thaliana]	GPL198	GSE5632
Arabidopsis thaliana	GSM131612	ATGE_45_A [Arabidopsis thaliana]	GPL198	GSE5632
Arabidopsis thaliana	GSM131613	ATGE_45_B [Arabidopsis thaliana]	GPL198	GSE5632
Arabidopsis thaliana	GSM131614	ATGE_45_C [Arabidopsis thaliana]	GPL198	GSE5632
Arabidopsis thaliana	GSM131615	ATGE_53_A [Arabidopsis thaliana]	GPL198	GSE5632
Arabidopsis thaliana	GSM131616	ATGE_53_B [Arabidopsis thaliana]	GPL198	GSE5632
Arabidopsis thaliana	GSM131617	ATGE_53_C [Arabidopsis thaliana]	GPL198	GSE5632
Arabidopsis thaliana	GSM131618	ATGE_54_A [Arabidopsis thaliana]	GPL198	GSE5632
Arabidopsis thaliana	GSM131619	ATGE_54_B [Arabidopsis thaliana]	GPL198	GSE5632
Arabidopsis thaliana	GSM131620	ATGE_54_C [Arabidopsis thaliana]	GPL198	GSE5632
Arabidopsis thaliana	GSM131621	ATGE_55_A [Arabidopsis thaliana]	GPL198	GSE5632
Arabidopsis thaliana	GSM131622	ATGE_55_B [Arabidopsis thaliana]	GPL198	GSE5632
Arabidopsis thaliana	GSM131623	ATGE_55_C [Arabidopsis thaliana]	GPL198	GSE5632
Arabidopsis thaliana	GSM131624	ATGE_56_A [Arabidopsis thaliana]	GPL198	GSE5632
Arabidopsis thaliana	GSM131625	ATGE_56_B [Arabidopsis thaliana]	GPL198	GSE5632
Arabidopsis thaliana	GSM131626	ATGE_56_C [Arabidopsis thaliana]	GPL198	GSE5632
Arabidopsis thaliana	GSM131627	ATGE_57_A [Arabidopsis thaliana]	GPL198	GSE5632
Arabidopsis thaliana	GSM131628	ATGE_57_B [Arabidopsis thaliana]	GPL198	GSE5632
Arabidopsis thaliana	GSM131629	ATGE_57_C [Arabidopsis thaliana]	GPL198	GSE5632
Arabidopsis thaliana	GSM131630	ATGE_58_A [Arabidopsis thaliana]	GPL198	GSE5632
Arabidopsis thaliana	GSM131631	ATGE_58_B [Arabidopsis thaliana]	GPL198	GSE5632
Arabidopsis thaliana	GSM131632	ATGE_58_C [Arabidopsis thaliana]	GPL198	GSE5632
Arabidopsis thaliana	GSM131633	ATGE_59_A [Arabidopsis thaliana]	GPL198	GSE5632
Arabidopsis thaliana	GSM131634	ATGE_59_B [Arabidopsis thaliana]	GPL198	GSE5632
Arabidopsis thaliana	GSM131635	ATGE_59_C [Arabidopsis thaliana]	GPL198	GSE5632
Arabidopsis thaliana	GSM131636	ATGE_73_A [Arabidopsis thaliana]	GPL198	GSE5632
Arabidopsis thaliana	GSM131637	ATGE_73_B [Arabidopsis thaliana]	GPL198	GSE5632
Arabidopsis thaliana	GSM131638	ATGE_73_C [Arabidopsis thaliana]	GPL198	GSE5632
Arabidopsis thaliana	GSM131639	ATGE_92_A [Arabidopsis thaliana]	GPL198	GSE5632
Arabidopsis thaliana	GSM131640	ATGE_92_B [Arabidopsis thaliana]	GPL198	GSE5632
Arabidopsis thaliana	GSM131641	ATGE_92_C [Arabidopsis thaliana]	GPL198	GSE5632
Arabidopsis thaliana	GSM131643	ATGE_2_A [Arabidopsis thaliana]	GPL198	GSE5633
Arabidopsis thaliana	GSM131644	ATGE_2_B [Arabidopsis thaliana]	GPL198	GSE5633
Arabidopsis thaliana	GSM131645	ATGE_2_C [Arabidopsis thaliana]	GPL198	GSE5633
Arabidopsis thaliana	GSM131646	ATGE_4_A [Arabidopsis thaliana]	GPL198	GSE5633
Arabidopsis thaliana	GSM131647	ATGE_4_B [Arabidopsis thaliana]	GPL198	GSE5633
Arabidopsis thaliana	GSM131648	ATGE_4_C [Arabidopsis thaliana]	GPL198	GSE5633
Arabidopsis thaliana	GSM131649	ATGE_6_A [Arabidopsis thaliana]	GPL198	GSE5633
Arabidopsis thaliana	GSM131650	ATGE_6_B [Arabidopsis thaliana]	GPL198	GSE5633
Arabidopsis thaliana	GSM131651	ATGE_6_C [Arabidopsis thaliana]	GPL198	GSE5633
Arabidopsis thaliana	GSM131652	ATGE_8_A [Arabidopsis thaliana]	GPL198	GSE5633
Arabidopsis thaliana	GSM131653	ATGE_8_B [Arabidopsis thaliana]	GPL198	GSE5633
Arabidopsis thaliana	GSM131654	ATGE_8_C [Arabidopsis thaliana]	GPL198	GSE5633
Arabidopsis thaliana	GSM131655	ATGE_27_A [Arabidopsis thaliana]	GPL198	GSE5633
Arabidopsis thaliana	GSM131656	ATGE_27_B [Arabidopsis thaliana]	GPL198	GSE5633
Arabidopsis thaliana	GSM131657	ATGE_27_C [Arabidopsis thaliana]	GPL198	GSE5633
Arabidopsis thaliana	GSM131658	ATGE_28_A2 [Arabidopsis thaliana]	GPL198	GSE5633
Arabidopsis thaliana	GSM131659	ATGE_28_B2 [Arabidopsis thaliana]	GPL198	GSE5633
Arabidopsis thaliana	GSM131660	ATGE_28_C2 [Arabidopsis thaliana]	GPL198	GSE5633
Arabidopsis thaliana	GSM131661	ATGE_29_A2 [Arabidopsis thaliana]	GPL198	GSE5633
Arabidopsis thaliana	GSM131662	ATGE_29_B2 [Arabidopsis thaliana]	GPL198	GSE5633
Arabidopsis thaliana	GSM131663	ATGE_29_C2 [Arabidopsis thaliana]	GPL198	GSE5633
Arabidopsis thaliana	GSM131664	ATGE_46_A [Arabidopsis thaliana]	GPL198	GSE5633
Arabidopsis thaliana	GSM131665	ATGE_46_B [Arabidopsis thaliana]	GPL198	GSE5633
Arabidopsis thaliana	GSM131666	ATGE_46_C [Arabidopsis thaliana]	GPL198	GSE5633
Arabidopsis thaliana	GSM131667	ATGE_47_A [Arabidopsis thaliana]	GPL198	GSE5633
Arabidopsis thaliana	GSM131668	ATGE_47_B [Arabidopsis thaliana]	GPL198	GSE5633
Arabidopsis thaliana	GSM131669	ATGE_47_C [Arabidopsis thaliana]	GPL198	GSE5633
Arabidopsis thaliana	GSM131670	ATGE_48_A [Arabidopsis thaliana]	GPL198	GSE5633
Arabidopsis thaliana	GSM131671	ATGE_48_B [Arabidopsis thaliana]	GPL198	GSE5633
Arabidopsis thaliana	GSM131672	ATGE_48_C [Arabidopsis thaliana]	GPL198	GSE5633
Arabidopsis thaliana	GSM131673	ATGE_49_A [Arabidopsis thaliana]	GPL198	GSE5633
Arabidopsis thaliana	GSM131674	ATGE_49_B [Arabidopsis thaliana]	GPL198	GSE5633
Arabidopsis thaliana	GSM131675	ATGE_49_C [Arabidopsis thaliana]	GPL198	GSE5633
Arabidopsis thaliana	GSM131676	ATGE_50_A [Arabidopsis thaliana]	GPL198	GSE5633
Arabidopsis thaliana	GSM131677	ATGE_50_B [Arabidopsis thaliana]	GPL198	GSE5633
Arabidopsis thaliana	GSM131678	ATGE_50_C [Arabidopsis thaliana]	GPL198	GSE5633
Arabidopsis thaliana	GSM131679	ATGE_51_A [Arabidopsis thaliana]	GPL198	GSE5633
Arabidopsis thaliana	GSM131680	ATGE_51_B [Arabidopsis thaliana]	GPL198	GSE5633
Arabidopsis thaliana	GSM131681	ATGE_51_C [Arabidopsis thaliana]	GPL198	GSE5633
Arabidopsis thaliana	GSM131682	ATGE_52_A [Arabidopsis thaliana]	GPL198	GSE5633
Arabidopsis thaliana	GSM131683	ATGE_52_B [Arabidopsis thaliana]	GPL198	GSE5633
Arabidopsis thaliana	GSM131684	ATGE_52_C [Arabidopsis thaliana]	GPL198	GSE5633
Arabidopsis thaliana	GSM131685	ATGE_76_A [Arabidopsis thaliana]	GPL198	GSE5634
Arabidopsis thaliana	GSM131686	ATGE_76_B [Arabidopsis thaliana]	GPL198	GSE5634
Arabidopsis thaliana	GSM131687	ATGE_76_C [Arabidopsis thaliana]	GPL198	GSE5634
Arabidopsis thaliana	GSM131688	ATGE_77_D [Arabidopsis thaliana]	GPL198	GSE5634
Arabidopsis thaliana	GSM131689	ATGE_77_E [Arabidopsis thaliana]	GPL198	GSE5634
Arabidopsis thaliana	GSM131690	ATGE_77_F [Arabidopsis thaliana]	GPL198	GSE5634
Arabidopsis thaliana	GSM131691	ATGE_78_D [Arabidopsis thaliana]	GPL198	GSE5634
Arabidopsis thaliana	GSM131692	ATGE_78_E [Arabidopsis thaliana]	GPL198	GSE5634
Arabidopsis thaliana	GSM131693	ATGE_78_F [Arabidopsis thaliana]	GPL198	GSE5634
Arabidopsis thaliana	GSM131694	ATGE_79_A [Arabidopsis thaliana]	GPL198	GSE5634
Arabidopsis thaliana	GSM131695	ATGE_79_B [Arabidopsis thaliana]	GPL198	GSE5634
Arabidopsis thaliana	GSM131696	ATGE_79_C [Arabidopsis thaliana]	GPL198	GSE5634
Arabidopsis thaliana	GSM131697	ATGE_81_A [Arabidopsis thaliana]	GPL198	GSE5634
Arabidopsis thaliana	GSM131698	ATGE_81_B [Arabidopsis thaliana]	GPL198	GSE5634
Arabidopsis thaliana	GSM131699	ATGE_81_C [Arabidopsis thaliana]	GPL198	GSE5634
Arabidopsis thaliana	GSM131700	ATGE_82_A [Arabidopsis thaliana]	GPL198	GSE5634
Arabidopsis thaliana	GSM131701	ATGE_82_B [Arabidopsis thaliana]	GPL198	GSE5634
Arabidopsis thaliana	GSM131702	ATGE_82_C [Arabidopsis thaliana]	GPL198	GSE5634
Arabidopsis thaliana	GSM131703	ATGE_83_A [Arabidopsis thaliana]	GPL198	GSE5634
Arabidopsis thaliana	GSM131704	ATGE_83_B [Arabidopsis thaliana]	GPL198	GSE5634
Arabidopsis thaliana	GSM131705	ATGE_83_C [Arabidopsis thaliana]	GPL198	GSE5634
Arabidopsis thaliana	GSM131706	ATGE_84_A [Arabidopsis thaliana]	GPL198	GSE5634
Arabidopsis thaliana	GSM131707	ATGE_84_B [Arabidopsis thaliana]	GPL198	GSE5634
Arabidopsis thaliana	GSM131708	ATGE_84_D [Arabidopsis thaliana]	GPL198	GSE5634
Arabidopsis thaliana	GSM131749	Quick_A2_1-2hr_Rep1_ATH1 [Arabidopsis thaliana]	GPL198	GSE5636
Arabidopsis thaliana	GSM131750	Quick_A6_1-4hr-Rep1_ATH1 [Arabidopsis thaliana]	GPL198	GSE5636
Arabidopsis thaliana	GSM131751	Quick_A10_1-12hr_Rep1_ATH1 [Arabidopsis thaliana]	GPL198	GSE5636
Arabidopsis thaliana	GSM131752	Quick_A14_1-24hr_Rep1_ATH1 [Arabidopsis thaliana]	GPL198	GSE5636
Arabidopsis thaliana	GSM131753	Quick_A18_1-48hr_Rep1_ATH1 [Arabidopsis thaliana]	GPL198	GSE5636
Arabidopsis thaliana	GSM131754	Quick_A22_1-96hr_Rep1_ATH1 [Arabidopsis thaliana]	GPL198	GSE5636
Arabidopsis thaliana	GSM131755	Quick_A28_1-2hr_Rep2_ATH1 [Arabidopsis thaliana]	GPL198	GSE5636
Arabidopsis thaliana	GSM131756	Quick_A32_1-4hr-Rep2_ATH1 [Arabidopsis thaliana]	GPL198	GSE5636
Arabidopsis thaliana	GSM131757	Quick_A36_1-12hr_Rep2_ATH1 [Arabidopsis thaliana]	GPL198	GSE5636
Arabidopsis thaliana	GSM131758	Quick_A40_1-24hr_Rep2_ATH1 [Arabidopsis thaliana]	GPL198	GSE5636
Arabidopsis thaliana	GSM131759	Quick_A44_1-48hr_Rep2_ATH1 [Arabidopsis thaliana]	GPL198	GSE5636
Arabidopsis thaliana	GSM131760	Quick_A48_1-96hr_Rep2_ATH1 [Arabidopsis thaliana]	GPL198	GSE5636
Arabidopsis thaliana	GSM131761	Quick_A54_1-2hr_Rep3_ATH1 [Arabidopsis thaliana]	GPL198	GSE5636
Arabidopsis thaliana	GSM131762	Quick_A58_1-4hr-Rep3_ATH1 [Arabidopsis thaliana]	GPL198	GSE5636
Arabidopsis thaliana	GSM131763	Quick_A62_1-12hr_Rep3_ATH1 [Arabidopsis thaliana]	GPL198	GSE5636
Arabidopsis thaliana	GSM131764	Quick_A66_1-24hr_Rep3_ATH1 [Arabidopsis thaliana]	GPL198	GSE5636
Arabidopsis thaliana	GSM131765	Quick_A70_1-48hr_Rep3_ATH1 [Arabidopsis thaliana]	GPL198	GSE5636
Arabidopsis thaliana	GSM131766	Quick_A74_1-96hr_Rep3_ATH1 [Arabidopsis thaliana]	GPL198	GSE5636
Arabidopsis thaliana	GSM131767	Quick_A80_1-2hr_Rep4_ATH1 [Arabidopsis thaliana]	GPL198	GSE5636
Arabidopsis thaliana	GSM131768	Quick_A84_1-4hr-Rep4_ATH1 [Arabidopsis thaliana]	GPL198	GSE5636
Arabidopsis thaliana	GSM131769	Quick_A88_1-12hr_Rep4_ATH1 [Arabidopsis thaliana]	GPL198	GSE5636
Arabidopsis thaliana	GSM131770	Quick_A92_1-24hr_Rep4_ATH1 [Arabidopsis thaliana]	GPL198	GSE5636
Arabidopsis thaliana	GSM131771	Quick_A96_1-48hr_Rep4_ATH1 [Arabidopsis thaliana]	GPL198	GSE5636
Arabidopsis thaliana	GSM131772	Quick_A100_1-96hr_Rep4_ATH1 [Arabidopsis thaliana]	GPL198	GSE5636
Arabidopsis thaliana	GSM131773	Quick_A105_1-24hr_Rep1m_ATH1 [Arabidopsis thaliana]	GPL198	GSE5636
Arabidopsis thaliana	GSM131774	Quick_A109_1-24hr_Rep2m_ATH1 [Arabidopsis thaliana]	GPL198	GSE5636
Arabidopsis thaliana	GSM131775	Quick_A3_2-2hr_Rep1_ATH1 [Arabidopsis thaliana]	GPL198	GSE5637
Arabidopsis thaliana	GSM131776	Quick_A7_2-4hr-Rep1_ATH1 [Arabidopsis thaliana]	GPL198	GSE5637
Arabidopsis thaliana	GSM131777	Quick_A11_2-12hr_Rep1_ATH1 [Arabidopsis thaliana]	GPL198	GSE5637
Arabidopsis thaliana	GSM131778	Quick_A15_2-24hr_Rep1_ATH1 [Arabidopsis thaliana]	GPL198	GSE5637
Arabidopsis thaliana	GSM131779	Quick_A19_2-48hr_Rep1_ATH1 [Arabidopsis thaliana]	GPL198	GSE5637
Arabidopsis thaliana	GSM131780	Quick_A23_2-96hr_Rep1_ATH1 [Arabidopsis thaliana]	GPL198	GSE5637
Arabidopsis thaliana	GSM131781	Quick_A29_2-2hr_Rep2_ATH1 [Arabidopsis thaliana]	GPL198	GSE5637
Arabidopsis thaliana	GSM131782	Quick_A33_2-4hr-Rep2_ATH1 [Arabidopsis thaliana]	GPL198	GSE5637
Arabidopsis thaliana	GSM131783	Quick_A37_2-12hr_Rep2_ATH1 [Arabidopsis thaliana]	GPL198	GSE5637
Arabidopsis thaliana	GSM131784	Quick_A41_2-24hr_Rep2_ATH1 [Arabidopsis thaliana]	GPL198	GSE5637
Arabidopsis thaliana	GSM131785	Quick_A45_2-48hr_Rep2_ATH1 [Arabidopsis thaliana]	GPL198	GSE5637
Arabidopsis thaliana	GSM131786	Quick_A49_2-96hr_Rep2_ATH1 [Arabidopsis thaliana]	GPL198	GSE5637
Arabidopsis thaliana	GSM131787	Quick_A55_2-2hr_Rep3_ATH1 [Arabidopsis thaliana]	GPL198	GSE5637
Arabidopsis thaliana	GSM131788	Quick_A59_2-4hr-Rep3_ATH1 [Arabidopsis thaliana]	GPL198	GSE5637
Arabidopsis thaliana	GSM131789	Quick_A63_2-12hr_Rep3_ATH1 [Arabidopsis thaliana]	GPL198	GSE5637
Arabidopsis thaliana	GSM131790	Quick_A67_2-24hr_Rep3_ATH1 [Arabidopsis thaliana]	GPL198	GSE5637
Arabidopsis thaliana	GSM131791	Quick_A71_2-48hr_Rep3_ATH1 [Arabidopsis thaliana]	GPL198	GSE5637
Arabidopsis thaliana	GSM131792	Quick_A75_2-96hr_Rep3_ATH1 [Arabidopsis thaliana]	GPL198	GSE5637
Arabidopsis thaliana	GSM131793	Quick_A81_2-2hr_Rep4_ATH1 [Arabidopsis thaliana]	GPL198	GSE5637
Arabidopsis thaliana	GSM131794	Quick_A85_2-4hr-Rep4_ATH1 [Arabidopsis thaliana]	GPL198	GSE5637
Arabidopsis thaliana	GSM131795	Quick_A89_2-12hr_Rep4_ATH1 [Arabidopsis thaliana]	GPL198	GSE5637
Arabidopsis thaliana	GSM131796	Quick_A93_2-24hr_Rep4_ATH1 [Arabidopsis thaliana]	GPL198	GSE5637
Arabidopsis thaliana	GSM131797	Quick_A97_2-48hr_Rep4_ATH1 [Arabidopsis thaliana]	GPL198	GSE5637
Arabidopsis thaliana	GSM131798	Quick_A101_2-96hr_Rep4_ATH1 [Arabidopsis thaliana]	GPL198	GSE5637
Arabidopsis thaliana	GSM131799	Quick_A106_2-24hr_Rep1m_ATH1 [Arabidopsis thaliana]	GPL198	GSE5637
Arabidopsis thaliana	GSM131800	Quick_A110_2-24hr_Rep2m_ATH1 [Arabidopsis thaliana]	GPL198	GSE5637
Arabidopsis thaliana	GSM131801	Quick_A4_3-2hr_Rep1_ATH1 [Arabidopsis thaliana]	GPL198	GSE5638
Arabidopsis thaliana	GSM131802	Quick_A8_3-4hr-Rep1_ATH1 [Arabidopsis thaliana]	GPL198	GSE5638
Arabidopsis thaliana	GSM131803	Quick_A9_3-4hr-Rep1_ATH1 [Arabidopsis thaliana]	GPL198	GSE5638
Arabidopsis thaliana	GSM131804	Quick_A12_3-12hr_Rep1_ATH1 [Arabidopsis thaliana]	GPL198	GSE5638
Arabidopsis thaliana	GSM131805	Quick_A16_3-24hr_Rep1_ATH1 [Arabidopsis thaliana]	GPL198	GSE5638
Arabidopsis thaliana	GSM131806	Quick_A17_3-24hr_Rep1_ATH1 [Arabidopsis thaliana]	GPL198	GSE5638
Arabidopsis thaliana	GSM131807	Quick_A20_3-48hr_Rep1_ATH1 [Arabidopsis thaliana]	GPL198	GSE5638
Arabidopsis thaliana	GSM131808	Quick_A24_3-96hr_Rep1_ATH1 [Arabidopsis thaliana]	GPL198	GSE5638
Arabidopsis thaliana	GSM131809	Quick_A30_3-2hr_Rep2_ATH1 [Arabidopsis thaliana]	GPL198	GSE5638
Arabidopsis thaliana	GSM131810	Quick_A34_3-4hr-Rep2_ATH1 [Arabidopsis thaliana]	GPL198	GSE5638
Arabidopsis thaliana	GSM131811	Quick_A38_3-12hr_Rep2_ATH1 [Arabidopsis thaliana]	GPL198	GSE5638
Arabidopsis thaliana	GSM131812	Quick_A42_3-24hr_Rep2_ATH1 [Arabidopsis thaliana]	GPL198	GSE5638
Arabidopsis thaliana	GSM131813	Quick_A46_3-48hr_Rep2_ATH1 [Arabidopsis thaliana]	GPL198	GSE5638
Arabidopsis thaliana	GSM131814	Quick_A50_3-96hr_Rep2_ATH1 [Arabidopsis thaliana]	GPL198	GSE5638
Arabidopsis thaliana	GSM131815	Quick_A56_3-2hr_Rep3_ATH1 [Arabidopsis thaliana]	GPL198	GSE5638
Arabidopsis thaliana	GSM131816	Quick_A60_3-4hr-Rep3_ATH1 [Arabidopsis thaliana]	GPL198	GSE5638
Arabidopsis thaliana	GSM131817	Quick_A64_3-12hr_Rep3_ATH1 [Arabidopsis thaliana]	GPL198	GSE5638
Arabidopsis thaliana	GSM131818	Quick_A68_3-24hr_Rep3_ATH1 [Arabidopsis thaliana]	GPL198	GSE5638
Arabidopsis thaliana	GSM131819	Quick_A72_3-48hr_Rep3_ATH1 [Arabidopsis thaliana]	GPL198	GSE5638
Arabidopsis thaliana	GSM131820	Quick_A76_3-96hr_Rep3_ATH1 [Arabidopsis thaliana]	GPL198	GSE5638
Arabidopsis thaliana	GSM131821	Quick_A82_3-2hr_Rep4_ATH1 [Arabidopsis thaliana]	GPL198	GSE5638
Arabidopsis thaliana	GSM131822	Quick_A86_3-4hr-Rep4_ATH1 [Arabidopsis thaliana]	GPL198	GSE5638
Arabidopsis thaliana	GSM131823	Quick_A90_3-12hr_Rep4_ATH1 [Arabidopsis thaliana]	GPL198	GSE5638
Arabidopsis thaliana	GSM131824	Quick_A94_3-24hr_Rep4_ATH1 [Arabidopsis thaliana]	GPL198	GSE5638
Arabidopsis thaliana	GSM131825	Quick_A98_3-48hr_Rep4_ATH1 [Arabidopsis thaliana]	GPL198	GSE5638
Arabidopsis thaliana	GSM131826	Quick_A102_3-96hr_Rep4_ATH1 [Arabidopsis thaliana]	GPL198	GSE5638
Arabidopsis thaliana	GSM131827	Quick_A107_3-24hr_Rep1m_ATH1 [Arabidopsis thaliana]	GPL198	GSE5638
Arabidopsis thaliana	GSM131828	Quick_A111_3-24hr_Rep2m_ATH1 [Arabidopsis thaliana]	GPL198	GSE5638
Arabidopsis thaliana	GSM131829	Quick_A1_1-0hr_Rep1_ATH1 [Arabidopsis thaliana]	GPL198	GSE5639
Arabidopsis thaliana	GSM131830	Quick_A26_5-0hr_Rep1_ATH1 [Arabidopsis thaliana]	GPL198	GSE5639
Arabidopsis thaliana	GSM131831	Quick_A27_0-0hr_Rep2_ATH1 [Arabidopsis thaliana]	GPL198	GSE5639
Arabidopsis thaliana	GSM131832	Quick_A52_5-0hr_Rep2_ATH1 [Arabidopsis thaliana]	GPL198	GSE5639
Arabidopsis thaliana	GSM131833	Quick_A53_0-0hr_Rep3_ATH1 [Arabidopsis thaliana]	GPL198	GSE5639
Arabidopsis thaliana	GSM131834	Quick_A78_5-0hr_Rep3_ATH1 [Arabidopsis thaliana]	GPL198	GSE5639
Arabidopsis thaliana	GSM131835	Quick_A79_0-0hr_Rep4_ATH1 [Arabidopsis thaliana]	GPL198	GSE5639
Arabidopsis thaliana	GSM131836	Quick_A104_5-0hr_Rep4_ATH1 [Arabidopsis thaliana]	GPL198	GSE5639
Arabidopsis thaliana	GSM131841	Thornton_1-1_Control_Rep1_ATH1 [Arabidopsis thaliana]	GPL198	GSE5640
Arabidopsis thaliana	GSM131842	Thornton_1-2_Col+trichoderma_Rep1_ATH1 [Arabidopsis thaliana]	GPL198	GSE5640
Arabidopsis thaliana	GSM131844	Pracharoenwattana_1-1_mdhA_Rep1_ATH1 [Arabidopsis thaliana]	GPL198	GSE5641
Arabidopsis thaliana	GSM131845	Pracharoenwattana_1-2_mdhB_Rep2_ATH1 [Arabidopsis thaliana]	GPL198	GSE5641
Arabidopsis thaliana	GSM131846	Pracharoenwattana_1-3_mdhC_Rep3_ATH1 [Arabidopsis thaliana]	GPL198	GSE5641
Arabidopsis thaliana	GSM131847	Pracharoenwattana_1-4_ColA_Rep1_ATH1 [Arabidopsis thaliana]	GPL198	GSE5641
Arabidopsis thaliana	GSM131848	Pracharoenwattana_1-5_ColB_Rep2_ATH1 [Arabidopsis thaliana]	GPL198	GSE5641
Arabidopsis thaliana	GSM131849	Pracharoenwattana_1-6_ColC_Rep3_ATH1 [Arabidopsis thaliana]	GPL198	GSE5641
Arabidopsis thaliana	GSM133025	BC181-1 [Arabidopsis thaliana]	GPL198	GSE5684
Arabidopsis thaliana	GSM133026	BC181-2 [Arabidopsis thaliana]	GPL198	GSE5684
Arabidopsis thaliana	GSM133027	BC182-1 [Arabidopsis thaliana]	GPL198	GSE5684
Arabidopsis thaliana	GSM133028	BC481-1 [Arabidopsis thaliana]	GPL198	GSE5684
Arabidopsis thaliana	GSM133029	BC482-1 [Arabidopsis thaliana]	GPL198	GSE5684
Arabidopsis thaliana	GSM133030	BC482-2 [Arabidopsis thaliana]	GPL198	GSE5684
Arabidopsis thaliana	GSM133031	CT181-1 [Arabidopsis thaliana]	GPL198	GSE5684
Arabidopsis thaliana	GSM133032	CT181-2 [Arabidopsis thaliana]	GPL198	GSE5684
Arabidopsis thaliana	GSM133033	CT182-1 [Arabidopsis thaliana]	GPL198	GSE5684
Arabidopsis thaliana	GSM133034	CT481-1 [Arabidopsis thaliana]	GPL198	GSE5684
Arabidopsis thaliana	GSM133035	CT482-1 [Arabidopsis thaliana]	GPL198	GSE5684
Arabidopsis thaliana	GSM133036	CT482-2 [Arabidopsis thaliana]	GPL198	GSE5684
Arabidopsis thaliana	GSM133037	2508 [Arabidopsis thaliana]	GPL198	GSE5685
Arabidopsis thaliana	GSM133038	2783 [Arabidopsis thaliana]	GPL198	GSE5685
Arabidopsis thaliana	GSM133039	2510 [Arabidopsis thaliana]	GPL198	GSE5685
Arabidopsis thaliana	GSM133040	2784 [Arabidopsis thaliana]	GPL198	GSE5685
Arabidopsis thaliana	GSM133041	2525 [Arabidopsis thaliana]	GPL198	GSE5685
Arabidopsis thaliana	GSM133042	2527 [Arabidopsis thaliana]	GPL198	GSE5685
Arabidopsis thaliana	GSM133043	2785 [Arabidopsis thaliana]	GPL198	GSE5685
Arabidopsis thaliana	GSM133044	2786 [Arabidopsis thaliana]	GPL198	GSE5685
Arabidopsis thaliana	GSM133045	2787 [Arabidopsis thaliana]	GPL198	GSE5685
Arabidopsis thaliana	GSM133046	2788 [Arabidopsis thaliana]	GPL198	GSE5685
Arabidopsis thaliana	GSM133047	2789 [Arabidopsis thaliana]	GPL198	GSE5685
Arabidopsis thaliana	GSM133048	2790 [Arabidopsis thaliana]	GPL198	GSE5685
Arabidopsis thaliana	GSM133049	2792 [Arabidopsis thaliana]	GPL198	GSE5685
Arabidopsis thaliana	GSM133050	2791 [Arabidopsis thaliana]	GPL198	GSE5685
Arabidopsis thaliana	GSM133051	2793 [Arabidopsis thaliana]	GPL198	GSE5685
Arabidopsis thaliana	GSM133052	2795 [Arabidopsis thaliana]	GPL198	GSE5685
Arabidopsis thaliana	GSM133053	2794 [Arabidopsis thaliana]	GPL198	GSE5685
Arabidopsis thaliana	GSM133054	2796 [Arabidopsis thaliana]	GPL198	GSE5685
Arabidopsis thaliana	GSM133055	2797 [Arabidopsis thaliana]	GPL198	GSE5685
Arabidopsis thaliana	GSM133056	2798 [Arabidopsis thaliana]	GPL198	GSE5685
Arabidopsis thaliana	GSM133057	2504 [Arabidopsis thaliana]	GPL198	GSE5685
Arabidopsis thaliana	GSM133058	2506 [Arabidopsis thaliana]	GPL198	GSE5685
Arabidopsis thaliana	GSM133059	2507 [Arabidopsis thaliana]	GPL198	GSE5685
Arabidopsis thaliana	GSM133060	2509 [Arabidopsis thaliana]	GPL198	GSE5685
Arabidopsis thaliana	GSM133061	2511 [Arabidopsis thaliana]	GPL198	GSE5685
Arabidopsis thaliana	GSM133062	2512 [Arabidopsis thaliana]	GPL198	GSE5685
Arabidopsis thaliana	GSM133063	2526 [Arabidopsis thaliana]	GPL198	GSE5685
Arabidopsis thaliana	GSM133064	2528 [Arabidopsis thaliana]	GPL198	GSE5685
Arabidopsis thaliana	GSM133065	2529 [Arabidopsis thaliana]	GPL198	GSE5685
Arabidopsis thaliana	GSM133066	2503 [Arabidopsis thaliana]	GPL198	GSE5685
Arabidopsis thaliana	GSM133067	2505 [Arabidopsis thaliana]	GPL198	GSE5685
Arabidopsis thaliana	GSM133068	2530 [Arabidopsis thaliana]	GPL198	GSE5685
Arabidopsis thaliana	GSM133069	JD AT+EO COL WT 02D INFECTED [Arabidopsis thaliana]	GPL198	GSE5686
Arabidopsis thaliana	GSM133070	JD AT+EO COL WT 02D UNINFECTED [Arabidopsis thaliana]	GPL198	GSE5686
Arabidopsis thaliana	GSM133071	JD AT+EO COL WT 03D INFECTED [Arabidopsis thaliana]	GPL198	GSE5686
Arabidopsis thaliana	GSM133072	JD AT+EO COL WT 03D UNINFECTED [Arabidopsis thaliana]	GPL198	GSE5686
Arabidopsis thaliana	GSM133073	JD AT+EO COL WT 04D INFECTED [Arabidopsis thaliana]	GPL198	GSE5686
Arabidopsis thaliana	GSM133074	JD AT+EO COL WT 04D UNINFECTED [Arabidopsis thaliana]	GPL198	GSE5686
Arabidopsis thaliana	GSM133075	JD AT+EO COL WT 05D INFECTED [Arabidopsis thaliana]	GPL198	GSE5686
Arabidopsis thaliana	GSM133076	JD AT+EO COL WT 05D UNINFECTED [Arabidopsis thaliana]	GPL198	GSE5686
Arabidopsis thaliana	GSM133077	JD AT+EO COL WT 06H INFECTED [Arabidopsis thaliana]	GPL198	GSE5686
Arabidopsis thaliana	GSM133078	JD AT+EO COL WT 06H UNINFECTED [Arabidopsis thaliana]	GPL198	GSE5686
Arabidopsis thaliana	GSM133079	JD AT+EO COL WT 12H INFECTED [Arabidopsis thaliana]	GPL198	GSE5686
Arabidopsis thaliana	GSM133080	JD AT+EO COL WT 12H UNINFECTED [Arabidopsis thaliana]	GPL198	GSE5686
Arabidopsis thaliana	GSM133081	JD AT+EO COL WT 18H INFECTED [Arabidopsis thaliana]	GPL198	GSE5686
Arabidopsis thaliana	GSM133082	JD AT+EO COL WT 18H UNINFECTED [Arabidopsis thaliana]	GPL198	GSE5686
Arabidopsis thaliana	GSM133083	JD AT+EO COL WT 24H INFECTED [Arabidopsis thaliana]	GPL198	GSE5686
Arabidopsis thaliana	GSM133084	JD AT+EO COL WT 24H UNINFECTED [Arabidopsis thaliana]	GPL198	GSE5686
Arabidopsis thaliana	GSM133085	JD AT+EO COL WT EXP2 02D INFECTED [Arabidopsis thaliana]	GPL198	GSE5686
Arabidopsis thaliana	GSM133086	JD AT+EO COL WT EXP2 02D UNINFECTED [Arabidopsis thaliana]	GPL198	GSE5686
Arabidopsis thaliana	GSM133087	JD AT+EO COL WT EXP2 03D INFECTED [Arabidopsis thaliana]	GPL198	GSE5686
Arabidopsis thaliana	GSM133088	JD AT+EO COL WT EXP2 03D UNINFECTED [Arabidopsis thaliana]	GPL198	GSE5686
Arabidopsis thaliana	GSM133089	JD AT+EO COL WT EXP2 04D INFECTED [Arabidopsis thaliana]	GPL198	GSE5686
Arabidopsis thaliana	GSM133090	JD AT+EO COL WT EXP2 04D UNINFECTED [Arabidopsis thaliana]	GPL198	GSE5686
Arabidopsis thaliana	GSM133091	JD AT+EO COL WT EXP2 05D INFECTED [Arabidopsis thaliana]	GPL198	GSE5686
Arabidopsis thaliana	GSM133092	JD AT+EO COL WT EXP2 05D UNINFECTED [Arabidopsis thaliana]	GPL198	GSE5686
Arabidopsis thaliana	GSM133093	JD AT+EO COL WT EXP2 06H INFECTED [Arabidopsis thaliana]	GPL198	GSE5686
Arabidopsis thaliana	GSM133094	JD AT+EO COL WT EXP2 06H UNINFECTED [Arabidopsis thaliana]	GPL198	GSE5686
Arabidopsis thaliana	GSM133095	JD AT+EO COL WT EXP2 12H INFECTED [Arabidopsis thaliana]	GPL198	GSE5686
Arabidopsis thaliana	GSM133096	JD AT+EO COL WT EXP2 12H UNINFECTED [Arabidopsis thaliana]	GPL198	GSE5686
Arabidopsis thaliana	GSM133097	JD AT+EO COL WT EXP2 18H INFECTED [Arabidopsis thaliana]	GPL198	GSE5686
Arabidopsis thaliana	GSM133098	JD AT+EO COL WT EXP2 18H UNINFECTED [Arabidopsis thaliana]	GPL198	GSE5686
Arabidopsis thaliana	GSM133099	JD AT+EO COL WT EXP2 24H INFECTED [Arabidopsis thaliana]	GPL198	GSE5686
Arabidopsis thaliana	GSM133100	JD AT+EO COL WT EXP2 24H UNINFECTED [Arabidopsis thaliana]	GPL198	GSE5686
Arabidopsis thaliana	GSM133101	JD AT+EO TIME EXP3 EO INF 12H [Arabidopsis thaliana]	GPL198	GSE5686
Arabidopsis thaliana	GSM133102	JD AT+EO TIME EXP3 EO INF 18H [Arabidopsis thaliana]	GPL198	GSE5686
Arabidopsis thaliana	GSM133103	JD AT+EO TIME EXP3 EO INF 24H [Arabidopsis thaliana]	GPL198	GSE5686
Arabidopsis thaliana	GSM133104	JD AT+EO TIME EXP3 EO INF 2D [Arabidopsis thaliana]	GPL198	GSE5686
Arabidopsis thaliana	GSM133105	JD AT+EO TIME EXP3 EO INF 3D [Arabidopsis thaliana]	GPL198	GSE5686
Arabidopsis thaliana	GSM133106	JD AT+EO TIME EXP3 EO INF 4D [Arabidopsis thaliana]	GPL198	GSE5686
Arabidopsis thaliana	GSM133107	JD AT+EO TIME EXP3 EO INF 5D [Arabidopsis thaliana]	GPL198	GSE5686
Arabidopsis thaliana	GSM133108	JD AT+EO TIME EXP3 EO INF 6H [Arabidopsis thaliana]	GPL198	GSE5686
Arabidopsis thaliana	GSM133109	JD AT+EO TIME EXP3 UNINF 12H [Arabidopsis thaliana]	GPL198	GSE5686
Arabidopsis thaliana	GSM133110	JD AT+EO TIME EXP3 UNINF 18H [Arabidopsis thaliana]	GPL198	GSE5686
Arabidopsis thaliana	GSM133111	JD AT+EO TIME EXP3 UNINF 24H [Arabidopsis thaliana]	GPL198	GSE5686
Arabidopsis thaliana	GSM133112	JD AT+EO TIME EXP3 UNINF 2D [Arabidopsis thaliana]	GPL198	GSE5686
Arabidopsis thaliana	GSM133113	JD AT+EO TIME EXP3 UNINF 3D [Arabidopsis thaliana]	GPL198	GSE5686
Arabidopsis thaliana	GSM133114	JD AT+EO TIME EXP3 UNINF 4D [Arabidopsis thaliana]	GPL198	GSE5686
Arabidopsis thaliana	GSM133115	JD AT+EO TIME EXP3 UNINF 5D [Arabidopsis thaliana]	GPL198	GSE5686
Arabidopsis thaliana	GSM133116	JD AT+EO TIME EXP3 UNINF 6H [Arabidopsis thaliana]	GPL198	GSE5686
Arabidopsis thaliana	GSM133117	RIKEN-YAMAUCHI1A [Arabidopsis thaliana]	GPL198	GSE5687
Arabidopsis thaliana	GSM133118	RIKEN-YAMAUCHI1B [Arabidopsis thaliana]	GPL198	GSE5687
Arabidopsis thaliana	GSM133119	RIKEN-YAMAUCHI2A [Arabidopsis thaliana]	GPL198	GSE5687
Arabidopsis thaliana	GSM133120	RIKEN-YAMAUCHI2B [Arabidopsis thaliana]	GPL198	GSE5687
Arabidopsis thaliana	GSM133121	S0_12H_A [Arabidopsis thaliana]	GPL198	GSE5688
Arabidopsis thaliana	GSM133122	S0_12H_B [Arabidopsis thaliana]	GPL198	GSE5688
Arabidopsis thaliana	GSM133123	S0_24H_A [Arabidopsis thaliana]	GPL198	GSE5688
Arabidopsis thaliana	GSM133124	S0_24H_B [Arabidopsis thaliana]	GPL198	GSE5688
Arabidopsis thaliana	GSM133125	S0_2H_A [Arabidopsis thaliana]	GPL198	GSE5688
Arabidopsis thaliana	GSM133126	S0_2H_B [Arabidopsis thaliana]	GPL198	GSE5688
Arabidopsis thaliana	GSM133127	S0_4H_A [Arabidopsis thaliana]	GPL198	GSE5688
Arabidopsis thaliana	GSM133128	S0_4H_B [Arabidopsis thaliana]	GPL198	GSE5688
Arabidopsis thaliana	GSM133129	S0_8H_A [Arabidopsis thaliana]	GPL198	GSE5688
Arabidopsis thaliana	GSM133130	S0_8H_B [Arabidopsis thaliana]	GPL198	GSE5688
Arabidopsis thaliana	GSM133131	S1500_0H_A [Arabidopsis thaliana]	GPL198	GSE5688
Arabidopsis thaliana	GSM133132	S1500_0H_B [Arabidopsis thaliana]	GPL198	GSE5688
Arabidopsis thaliana	GSM133133	S1500_12H_A [Arabidopsis thaliana]	GPL198	GSE5688
Arabidopsis thaliana	GSM133134	S1500_12H_B [Arabidopsis thaliana]	GPL198	GSE5688
Arabidopsis thaliana	GSM133135	S1500_24H_A [Arabidopsis thaliana]	GPL198	GSE5688
Arabidopsis thaliana	GSM133136	S1500_24H_B [Arabidopsis thaliana]	GPL198	GSE5688
Arabidopsis thaliana	GSM133137	S1500_2H_A [Arabidopsis thaliana]	GPL198	GSE5688
Arabidopsis thaliana	GSM133138	S1500_2H_B [Arabidopsis thaliana]	GPL198	GSE5688
Arabidopsis thaliana	GSM133139	S1500_4H_A [Arabidopsis thaliana]	GPL198	GSE5688
Arabidopsis thaliana	GSM133140	S1500_4H_B [Arabidopsis thaliana]	GPL198	GSE5688
Arabidopsis thaliana	GSM133141	S1500_8H_A [Arabidopsis thaliana]	GPL198	GSE5688
Arabidopsis thaliana	GSM133142	S1500_8H_B [Arabidopsis thaliana]	GPL198	GSE5688
Arabidopsis thaliana	GSM133251	RIKEN-GODA10A-6 [Arabidopsis thaliana]	GPL198	GSE5696
Arabidopsis thaliana	GSM133252	RIKEN-GODA10B-6 [Arabidopsis thaliana]	GPL198	GSE5696
Arabidopsis thaliana	GSM133253	RIKEN-GODA11A-6 [Arabidopsis thaliana]	GPL198	GSE5696
Arabidopsis thaliana	GSM133254	RIKEN-GODA11B-6 [Arabidopsis thaliana]	GPL198	GSE5696
Arabidopsis thaliana	GSM133255	RIKEN-GODA12A-6 [Arabidopsis thaliana]	GPL198	GSE5696
Arabidopsis thaliana	GSM133256	RIKEN-GODA12B-6 [Arabidopsis thaliana]	GPL198	GSE5696
Arabidopsis thaliana	GSM133257	RIKEN-GODA13A-6 [Arabidopsis thaliana]	GPL198	GSE5696
Arabidopsis thaliana	GSM133258	RIKEN-GODA13B-6 [Arabidopsis thaliana]	GPL198	GSE5696
Arabidopsis thaliana	GSM133259	RIKEN-GODA1A-6 [Arabidopsis thaliana]	GPL198	GSE5696
Arabidopsis thaliana	GSM133260	RIKEN-GODA1B-6 [Arabidopsis thaliana]	GPL198	GSE5696
Arabidopsis thaliana	GSM133261	RIKEN-GODA2A-6 [Arabidopsis thaliana]	GPL198	GSE5696
Arabidopsis thaliana	GSM133262	RIKEN-GODA2B-6 [Arabidopsis thaliana]	GPL198	GSE5696
Arabidopsis thaliana	GSM133263	RIKEN-GODA3A-6 [Arabidopsis thaliana]	GPL198	GSE5696
Arabidopsis thaliana	GSM133264	RIKEN-GODA3B-6 [Arabidopsis thaliana]	GPL198	GSE5696
Arabidopsis thaliana	GSM133265	RIKEN-GODA4A-6 [Arabidopsis thaliana]	GPL198	GSE5696
Arabidopsis thaliana	GSM133266	RIKEN-GODA4B-6 [Arabidopsis thaliana]	GPL198	GSE5696
Arabidopsis thaliana	GSM133267	RIKEN-GODA5A-6 [Arabidopsis thaliana]	GPL198	GSE5696
Arabidopsis thaliana	GSM133268	RIKEN-GODA5B-6 [Arabidopsis thaliana]	GPL198	GSE5696
Arabidopsis thaliana	GSM133269	RIKEN-GODA6A-6 [Arabidopsis thaliana]	GPL198	GSE5696
Arabidopsis thaliana	GSM133270	RIKEN-GODA6B-6 [Arabidopsis thaliana]	GPL198	GSE5696
Arabidopsis thaliana	GSM133271	RIKEN-GODA7A-6 [Arabidopsis thaliana]	GPL198	GSE5696
Arabidopsis thaliana	GSM133272	RIKEN-GODA7B-6 [Arabidopsis thaliana]	GPL198	GSE5696
Arabidopsis thaliana	GSM133273	RIKEN-GODA8A-6 [Arabidopsis thaliana]	GPL198	GSE5696
Arabidopsis thaliana	GSM133274	RIKEN-GODA8B-6 [Arabidopsis thaliana]	GPL198	GSE5696
Arabidopsis thaliana	GSM133275	RIKEN-GODA9A-6 [Arabidopsis thaliana]	GPL198	GSE5696
Arabidopsis thaliana	GSM133276	RIKEN-GODA9B-6 [Arabidopsis thaliana]	GPL198	GSE5696
Arabidopsis thaliana	GSM133277	RIKEN-GODA1A-M [Arabidopsis thaliana]	GPL198	GSE5697
Arabidopsis thaliana	GSM133278	RIKEN-GODA1B-M [Arabidopsis thaliana]	GPL198	GSE5697
Arabidopsis thaliana	GSM133279	RIKEN-GODA2A-M [Arabidopsis thaliana]	GPL198	GSE5697
Arabidopsis thaliana	GSM133280	RIKEN-GODA2B-M [Arabidopsis thaliana]	GPL198	GSE5697
Arabidopsis thaliana	GSM133281	RIKEN-GODA3A-M [Arabidopsis thaliana]	GPL198	GSE5697
Arabidopsis thaliana	GSM133282	RIKEN-GODA3B-M [Arabidopsis thaliana]	GPL198	GSE5697
Arabidopsis thaliana	GSM133283	RIKEN-GODA4A-M [Arabidopsis thaliana]	GPL198	GSE5697
Arabidopsis thaliana	GSM133284	RIKEN-GODA4B-M [Arabidopsis thaliana]	GPL198	GSE5697
Arabidopsis thaliana	GSM133285	NO.10 [Arabidopsis thaliana]	GPL198	GSE5698
Arabidopsis thaliana	GSM133286	NO.11 [Arabidopsis thaliana]	GPL198	GSE5698
Arabidopsis thaliana	GSM133287	NO.12 [Arabidopsis thaliana]	GPL198	GSE5698
Arabidopsis thaliana	GSM133288	NO.19-2 [Arabidopsis thaliana]	GPL198	GSE5698
Arabidopsis thaliana	GSM133289	NO.20-2 [Arabidopsis thaliana]	GPL198	GSE5698
Arabidopsis thaliana	GSM133290	NO.21-2 [Arabidopsis thaliana]	GPL198	GSE5698
Arabidopsis thaliana	GSM133291	NO.28 [Arabidopsis thaliana]	GPL198	GSE5698
Arabidopsis thaliana	GSM133292	NO.29 [Arabidopsis thaliana]	GPL198	GSE5698
Arabidopsis thaliana	GSM133293	NO.30 [Arabidopsis thaliana]	GPL198	GSE5698
Arabidopsis thaliana	GSM133294	NO.31 [Arabidopsis thaliana]	GPL198	GSE5698
Arabidopsis thaliana	GSM133295	NO.32 [Arabidopsis thaliana]	GPL198	GSE5698
Arabidopsis thaliana	GSM133296	NO.33 [Arabidopsis thaliana]	GPL198	GSE5698
Arabidopsis thaliana	GSM133297	NO.13 [Arabidopsis thaliana]	GPL198	GSE5699
Arabidopsis thaliana	GSM133298	NO.14 [Arabidopsis thaliana]	GPL198	GSE5699
Arabidopsis thaliana	GSM133299	NO.15 [Arabidopsis thaliana]	GPL198	GSE5699
Arabidopsis thaliana	GSM133300	NO.25 [Arabidopsis thaliana]	GPL198	GSE5699
Arabidopsis thaliana	GSM133301	NO.26 [Arabidopsis thaliana]	GPL198	GSE5699
Arabidopsis thaliana	GSM133302	NO.27 [Arabidopsis thaliana]	GPL198	GSE5699
Arabidopsis thaliana	GSM133303	RIKEN-NAKABAYASHI1A [Arabidopsis thaliana]	GPL198	GSE5700
Arabidopsis thaliana	GSM133304	RIKEN-NAKABAYASHI1B [Arabidopsis thaliana]	GPL198	GSE5700
Arabidopsis thaliana	GSM133305	RIKEN-NAKABAYASHI2A [Arabidopsis thaliana]	GPL198	GSE5700
Arabidopsis thaliana	GSM133306	RIKEN-NAKABAYASHI2B [Arabidopsis thaliana]	GPL198	GSE5700
Arabidopsis thaliana	GSM133307	RIKEN-NAKABAYASHI3A [Arabidopsis thaliana]	GPL198	GSE5700
Arabidopsis thaliana	GSM133308	RIKEN-NAKABAYASHI4A [Arabidopsis thaliana]	GPL198	GSE5700
Arabidopsis thaliana	GSM133309	RIKEN-NAKABAYASHI4B [Arabidopsis thaliana]	GPL198	GSE5700
Arabidopsis thaliana	GSM133310	RIKEN-NAKABAYASHI5B [Arabidopsis thaliana]	GPL198	GSE5700
Arabidopsis thaliana	GSM133311	RIKEN-LI1A [Arabidopsis thaliana]	GPL198	GSE5701
Arabidopsis thaliana	GSM133312	RIKEN-LI1B [Arabidopsis thaliana]	GPL198	GSE5701
Arabidopsis thaliana	GSM133313	RIKEN-LI2A [Arabidopsis thaliana]	GPL198	GSE5701
Arabidopsis thaliana	GSM133314	RIKEN-LI2B [Arabidopsis thaliana]	GPL198	GSE5701
Arabidopsis thaliana	GSM133315	RIKEN-LI3A [Arabidopsis thaliana]	GPL198	GSE5701
Arabidopsis thaliana	GSM133316	RIKEN-LI3B [Arabidopsis thaliana]	GPL198	GSE5701
Arabidopsis thaliana	GSM133317	RIKEN-LI4A [Arabidopsis thaliana]	GPL198	GSE5701
Arabidopsis thaliana	GSM133318	RIKEN-LI4B [Arabidopsis thaliana]	GPL198	GSE5701
Arabidopsis thaliana	GSM133319	RIKEN-LI5A [Arabidopsis thaliana]	GPL198	GSE5701
Arabidopsis thaliana	GSM133320	RIKEN-LI5B [Arabidopsis thaliana]	GPL198	GSE5701
Arabidopsis thaliana	GSM133321	RIKEN-LI6A [Arabidopsis thaliana]	GPL198	GSE5701
Arabidopsis thaliana	GSM133322	RIKEN-LI6B [Arabidopsis thaliana]	GPL198	GSE5701
Arabidopsis thaliana	GSM133399	Knight_2-1_wildtype-lt_Rep1_ATH1 [Arabidopsis thaliana]	GPL198	GSE5710
Arabidopsis thaliana	GSM133400	Knight_2-3_sfr6-lt_Rep1_ATH1 [Arabidopsis thaliana]	GPL198	GSE5710
Arabidopsis thaliana	GSM133401	Knight_2-2_wildtype-dk_Rep1_ATH1 [Arabidopsis thaliana]	GPL198	GSE5710
Arabidopsis thaliana	GSM133402	Knight_2-4_sfr6-dk_Rep1_ATH1 [Arabidopsis thaliana]	GPL198	GSE5710
Arabidopsis thaliana	GSM133403	Bramke_A3-warre-S6C [Arabidopsis thaliana]	GPL198	GSE5711
Arabidopsis thaliana	GSM133404	Bramke_A4-warre-S6W [Arabidopsis thaliana]	GPL198	GSE5711
Arabidopsis thaliana	GSM133405	Bramke_A5-warre-S2C [Arabidopsis thaliana]	GPL198	GSE5711
Arabidopsis thaliana	GSM133406	Bramke_A6-warre-S2W [Arabidopsis thaliana]	GPL198	GSE5711
Arabidopsis thaliana	GSM133407	Bramke_A1-warre-WTC [Arabidopsis thaliana]	GPL198	GSE5711
Arabidopsis thaliana	GSM133408	Bramke_A2-warre-WTW [Arabidopsis thaliana]	GPL198	GSE5711
Arabidopsis thaliana	GSM133409	Pickett_1-3_wild-type_Rep1_ATH1 [Arabidopsis thaliana]	GPL198	GSE5712
Arabidopsis thaliana	GSM133410	Pickett_1-1_ADD3_Rep1_ATH1 [Arabidopsis thaliana]	GPL198	GSE5712
Arabidopsis thaliana	GSM133411	Pickett_1-4_wild-type_Rep2_ATH1 [Arabidopsis thaliana]	GPL198	GSE5712
Arabidopsis thaliana	GSM133412	Pickett_1-2_ADD3_Rep2_ATH1 [Arabidopsis thaliana]	GPL198	GSE5712
Arabidopsis thaliana	GSM133705	Short_1-1_ozone_Rep1_ATH1 [Arabidopsis thaliana]	GPL198	GSE5722
Arabidopsis thaliana	GSM133706	Short_1-2_control_Rep1_ATH1 [Arabidopsis thaliana]	GPL198	GSE5722
Arabidopsis thaliana	GSM133707	Short_1-3_ozone_Rep2_ATH1 [Arabidopsis thaliana]	GPL198	GSE5722
Arabidopsis thaliana	GSM133708	Short_1-5_ozone_Rep3_ATH1 [Arabidopsis thaliana]	GPL198	GSE5722
Arabidopsis thaliana	GSM133709	Short_1-4_control_Rep2_ATH1 [Arabidopsis thaliana]	GPL198	GSE5722
Arabidopsis thaliana	GSM133710	Short_1-6_control_Rep3_ATH1 [Arabidopsis thaliana]	GPL198	GSE5722
Arabidopsis thaliana	GSM133711	Villadsen_A-1-villa-zer_SLD [Arabidopsis thaliana]	GPL198	GSE5723
Arabidopsis thaliana	GSM133712	Villadsen_A-2-villa-wat_SLD [Arabidopsis thaliana]	GPL198	GSE5723
Arabidopsis thaliana	GSM133713	Villadsen_A-3-villa-glc_SLD [Arabidopsis thaliana]	GPL198	GSE5723
Arabidopsis thaliana	GSM133714	Villadsen_A-4-villa-OMG_SLD [Arabidopsis thaliana]	GPL198	GSE5723
Arabidopsis thaliana	GSM133715	Villadsen_A-5-villa-DOG_SLD [Arabidopsis thaliana]	GPL198	GSE5723
Arabidopsis thaliana	GSM133716	Villadsen_A-6-villa-man_SLD [Arabidopsis thaliana]	GPL198	GSE5723
Arabidopsis thaliana	GSM133717	Urwin_A-1-Urwin-Con_SLD [Arabidopsis thaliana]	GPL198	GSE5724
Arabidopsis thaliana	GSM133718	Urwin_A-2-Urwin-Inf_SLD [Arabidopsis thaliana]	GPL198	GSE5724
Arabidopsis thaliana	GSM133719	Deeken_A-1-Deeke-Tum_SLD_REP1 [Arabidopsis thaliana]	GPL198	GSE5725
Arabidopsis thaliana	GSM133720	Deeken_A-2-Deeke-Inf_SLD_REP1 [Arabidopsis thaliana]	GPL198	GSE5725
Arabidopsis thaliana	GSM133721	Deeken_A-1-Deeke-Tum_SLD_REP2 [Arabidopsis thaliana]	GPL198	GSE5725
Arabidopsis thaliana	GSM133722	Deeken_A-2-Deeke-Inf_SLD_REP2 [Arabidopsis thaliana]	GPL198	GSE5725
Arabidopsis thaliana	GSM133723	McCormac_1-1_wildtype-NFtreated_Rep1_ATH1 [Arabidopsis thaliana]	GPL198	GSE5726
Arabidopsis thaliana	GSM133724	McCormac_1-2_wildtype-Contrl_Rep1_ATH1 [Arabidopsis thaliana]	GPL198	GSE5726
Arabidopsis thaliana	GSM133725	McCormac_1-3_mutant-NFtreated_Rep1_ATH1 [Arabidopsis thaliana]	GPL198	GSE5726
Arabidopsis thaliana	GSM133726	McCormac_1-4_wildtype-NFtreated_Rep2_ATH1 [Arabidopsis thaliana]	GPL198	GSE5726
Arabidopsis thaliana	GSM133727	McCormac_1-5_wildtype-Contrl_Rep2_ATH1 [Arabidopsis thaliana]	GPL198	GSE5726
Arabidopsis thaliana	GSM133728	McCormac_1-6_mutant-NFtreated_Rep2_ATH1 [Arabidopsis thaliana]	GPL198	GSE5726
Arabidopsis thaliana	GSM133729	Buchanan-Wollaston_A-1-bwoll-C0G_SLD [Arabidopsis thaliana]	GPL198	GSE5727
Arabidopsis thaliana	GSM133730	Buchanan-Wollaston_A-2-bwoll-C5G_SLD [Arabidopsis thaliana]	GPL198	GSE5727
Arabidopsis thaliana	GSM133731	Buchanan-Wollaston_A-3-bwoll-C0S_SLD [Arabidopsis thaliana]	GPL198	GSE5727
Arabidopsis thaliana	GSM133732	Buchanan-Wollaston_A-4-bwoll-C5S_SLD [Arabidopsis thaliana]	GPL198	GSE5727
Arabidopsis thaliana	GSM133733	Buchanan-Wollaston_A-5-bwoll-NG1_SLD [Arabidopsis thaliana]	GPL198	GSE5727
Arabidopsis thaliana	GSM133734	Buchanan-Wollaston_A-6-bwoll-NG2_SLD [Arabidopsis thaliana]	GPL198	GSE5727
Arabidopsis thaliana	GSM133735	Buchanan-Wollaston_A-7-bwoll-Ei1_SLD [Arabidopsis thaliana]	GPL198	GSE5727
Arabidopsis thaliana	GSM133736	Buchanan-Wollaston_A-8-bwoll-Ei2_SLD [Arabidopsis thaliana]	GPL198	GSE5727
Arabidopsis thaliana	GSM133737	Buchanan-Wollaston_A-9-bwoll-Co1_SLD [Arabidopsis thaliana]	GPL198	GSE5727
Arabidopsis thaliana	GSM133738	Buchanan-Wollaston_A-10-bwoll-Co2_SLD [Arabidopsis thaliana]	GPL198	GSE5727
Arabidopsis thaliana	GSM133739	Shirras_1-1_Calcicole_Rep1_ATH1 [Arabidopsis thaliana]	GPL198	GSE5728
Arabidopsis thaliana	GSM133740	Shirras_1-2_Calcicole_Rep2_ATH1 [Arabidopsis thaliana]	GPL198	GSE5728
Arabidopsis thaliana	GSM133741	Shirras_1-3_Non-Calcicole_Rep1_ATH1 [Arabidopsis thaliana]	GPL198	GSE5728
Arabidopsis thaliana	GSM133742	Shirras_1-4_Non-Calcicole_Rep2_ATH1 [Arabidopsis thaliana]	GPL198	GSE5728
Arabidopsis thaliana	GSM133743	Shirras_1-5_Calcicole_Rep3_ATH1 [Arabidopsis thaliana]	GPL198	GSE5728
Arabidopsis thaliana	GSM133744	Shirras_1-6_Calcicole_Rep4_ATH1 [Arabidopsis thaliana]	GPL198	GSE5728
Arabidopsis thaliana	GSM133745	Shirras_1-7_Non-Calcicole_Rep3_ATH1 [Arabidopsis thaliana]	GPL198	GSE5728
Arabidopsis thaliana	GSM133746	Shirras_1-8_Non-Calcicole_Rep4_ATH1 [Arabidopsis thaliana]	GPL198	GSE5728
Arabidopsis thaliana	GSM133747	Turner_A-1-Turne-Mut-Top1_SLD [Arabidopsis thaliana]	GPL198	GSE5729
Arabidopsis thaliana	GSM133748	Turner_A-2-Turne-Mut-Top2_SLD [Arabidopsis thaliana]	GPL198	GSE5729
Arabidopsis thaliana	GSM133749	Turner_A-3-Turne-Mut-Base1_SLD [Arabidopsis thaliana]	GPL198	GSE5729
Arabidopsis thaliana	GSM133750	Turner_A-4-Turne-Mut-Base2_SLD [Arabidopsis thaliana]	GPL198	GSE5729
Arabidopsis thaliana	GSM133751	Turner_A-5-Turne-WT-Top1_SLD [Arabidopsis thaliana]	GPL198	GSE5729
Arabidopsis thaliana	GSM133752	Turner_A-6-Turne-WT-Top2_SLD [Arabidopsis thaliana]	GPL198	GSE5729
Arabidopsis thaliana	GSM133753	Turner_A-7-Turne-WT-Base1_SLD [Arabidopsis thaliana]	GPL198	GSE5729
Arabidopsis thaliana	GSM133754	Turner_A-8-Turne-WT-Base2_SLD [Arabidopsis thaliana]	GPL198	GSE5729
Arabidopsis thaliana	GSM133755	Lindsey_1-7_heart-stage-cotyledon_Rep1_ATH1 [Arabidopsis thaliana]	GPL198	GSE5730
Arabidopsis thaliana	GSM133756	Lindsey_1-10_heart-stage-root_Rep1_ATH1 [Arabidopsis thaliana]	GPL198	GSE5730
Arabidopsis thaliana	GSM133757	Lindsey_1-8_heart-stage-cotyledon_Rep2_ATH1 [Arabidopsis thaliana]	GPL198	GSE5730
Arabidopsis thaliana	GSM133758	Lindsey_1-11_heart-stage-root_Rep2_ATH1 [Arabidopsis thaliana]	GPL198	GSE5730
Arabidopsis thaliana	GSM133759	Lindsey_1-9_heart-stage-cotyledon_Rep3_ATH1 [Arabidopsis thaliana]	GPL198	GSE5730
Arabidopsis thaliana	GSM133760	Lindsey_1-12_heart-stage-root_Rep3_ATH1 [Arabidopsis thaliana]	GPL198	GSE5730
Arabidopsis thaliana	GSM133761	Lindsey_1-13_torpedo-cotyledon_Rep1_ATH1 [Arabidopsis thaliana]	GPL198	GSE5730
Arabidopsis thaliana	GSM133762	Lindsey_1-14_torpedo-root_Rep1_ATH1 [Arabidopsis thaliana]	GPL198	GSE5730
Arabidopsis thaliana	GSM133763	Lindsey_1-15_torpedo-cotyledon_Rep2_ATH1 [Arabidopsis thaliana]	GPL198	GSE5730
Arabidopsis thaliana	GSM133764	Lindsey_1-16_torpedo-root_Rep2_ATH1 [Arabidopsis thaliana]	GPL198	GSE5730
Arabidopsis thaliana	GSM133765	Lindsey_1-17_torpedo-cotyledon_Rep3_ATH1 [Arabidopsis thaliana]	GPL198	GSE5730
Arabidopsis thaliana	GSM133766	Lindsey_1-18_torpedo-root_Rep3_ATH1 [Arabidopsis thaliana]	GPL198	GSE5730
Arabidopsis thaliana	GSM133767	Lindsey_1-19_torpedo-basal_Rep4_ATH1 [Arabidopsis thaliana]	GPL198	GSE5730
Arabidopsis thaliana	GSM133768	Lindsey_1-20_torpedo-basal_Rep5_ATH1 [Arabidopsis thaliana]	GPL198	GSE5730
Arabidopsis thaliana	GSM133769	Lindsey_1-21_torpedo-basal_Rep6_ATH1 [Arabidopsis thaliana]	GPL198	GSE5730
Arabidopsis thaliana	GSM133770	Lindsey_1-22_torpedo-apical_Rep4_ATH1 [Arabidopsis thaliana]	GPL198	GSE5730
Arabidopsis thaliana	GSM133771	Lindsey_1-23_torpedo-apical_Rep5_ATH1 [Arabidopsis thaliana]	GPL198	GSE5730
Arabidopsis thaliana	GSM133772	Lindsey_1-24_torpedo-apical_Rep6_ATH1 [Arabidopsis thaliana]	GPL198	GSE5730
Arabidopsis thaliana	GSM133773	Lindsey_1-25_torpedo-meristem_Rep1_ATH1 [Arabidopsis thaliana]	GPL198	GSE5730
Arabidopsis thaliana	GSM133774	Lindsey_1-26_torpedo-meristem_Rep2_ATH1 [Arabidopsis thaliana]	GPL198	GSE5730
Arabidopsis thaliana	GSM133775	Lindsey_1-27_torpedo-meristem_Rep3_ATH1 [Arabidopsis thaliana]	GPL198	GSE5730
Arabidopsis thaliana	GSM133776	Lindsey_1-1_globular-apical_Rep1_ATH1 [Arabidopsis thaliana]	GPL198	GSE5730
Arabidopsis thaliana	GSM133777	Lindsey_1-4_globular-basal_Rep1_ATH1 [Arabidopsis thaliana]	GPL198	GSE5730
Arabidopsis thaliana	GSM133778	Lindsey_1-2_globular-apical_Rep2_ATH1 [Arabidopsis thaliana]	GPL198	GSE5730
Arabidopsis thaliana	GSM133779	Lindsey_1-5_globular-basal_Rep2_ATH1 [Arabidopsis thaliana]	GPL198	GSE5730
Arabidopsis thaliana	GSM133780	Lindsey_1-3_globular-apical_Rep3_ATH1 [Arabidopsis thaliana]	GPL198	GSE5730
Arabidopsis thaliana	GSM133781	Lindsey_1-6_globular-basal_Rep3_ATH1 [Arabidopsis thaliana]	GPL198	GSE5730
Arabidopsis thaliana	GSM133782	Brueggemann_A-6-Brueg-Pps_SLD [Arabidopsis thaliana]	GPL198	GSE5731
Arabidopsis thaliana	GSM133783	Brueggemann_A-1-Brueg-uvb_SLD [Arabidopsis thaliana]	GPL198	GSE5731
Arabidopsis thaliana	GSM133784	Brueggemann_A-2-Brueg-uva_SLD [Arabidopsis thaliana]	GPL198	GSE5731
Arabidopsis thaliana	GSM133785	Brueggemann_A-3-Brueg-vis_SLD [Arabidopsis thaliana]	GPL198	GSE5731
Arabidopsis thaliana	GSM133786	Brueggemann_A-4-Brueg-PpH_SLD [Arabidopsis thaliana]	GPL198	GSE5731
Arabidopsis thaliana	GSM133787	Brueggemann_A-5-Brueg-Mck_SLD [Arabidopsis thaliana]	GPL198	GSE5731
Arabidopsis thaliana	GSM133794	Bird_1-1_high-light-ambientCO2_Rep1_ATH1 [Arabidopsis thaliana]	GPL198	GSE5733
Arabidopsis thaliana	GSM133795	Bird_1-2_medium-light-ambientCO2_Rep1_ATH1 [Arabidopsis thaliana]	GPL198	GSE5733
Arabidopsis thaliana	GSM133796	Bird_1-3_low-light-ambientCO2_Rep1_ATH1 [Arabidopsis thaliana]	GPL198	GSE5733
Arabidopsis thaliana	GSM133797	Bird_1-4_high-light-highCO2_Rep1_ATH1 [Arabidopsis thaliana]	GPL198	GSE5733
Arabidopsis thaliana	GSM133798	Bird_1-5_medium-light-highCO2_Rep1_ATH1 [Arabidopsis thaliana]	GPL198	GSE5733
Arabidopsis thaliana	GSM133799	Bird_1-6_low-light-highCO2_Rep1_ATH1 [Arabidopsis thaliana]	GPL198	GSE5733
Arabidopsis thaliana	GSM133800	Werner_1-1_wildtype-2hr-control(c2s)_Rep1_ATH1 [Arabidopsis thaliana]	GPL198	GSE5734
Arabidopsis thaliana	GSM133801	Werner_1-2_wildtype-24hr-control(c4s)_Rep1_ATH1 [Arabidopsis thaliana]	GPL198	GSE5734
Arabidopsis thaliana	GSM133802	Werner_1-3_mutant-2hr-control(j2s)_Rep1_ATH1 [Arabidopsis thaliana]	GPL198	GSE5734
Arabidopsis thaliana	GSM133803	Werner_1-4_mutant-24hr-control(j4s)_Rep1_ATH1 [Arabidopsis thaliana]	GPL198	GSE5734
Arabidopsis thaliana	GSM133804	Werner_1-5_wildtype-2hr-zearalenone(c2t)_Rep1_ATH1 [Arabidopsis thaliana]	GPL198	GSE5734
Arabidopsis thaliana	GSM133805	Werner_1-6_wildtype-24hr-zearalenone(c4t)_Rep1_ATH1 [Arabidopsis thaliana]	GPL198	GSE5734
Arabidopsis thaliana	GSM133806	Werner_1-7_mutant-2hr-zearalenone(j2t)_Rep1_ATH1 [Arabidopsis thaliana]	GPL198	GSE5734
Arabidopsis thaliana	GSM133807	Werner_1-8_mutant-24hr-zearalenone(j4t)_Rep1_ATH1 [Arabidopsis thaliana]	GPL198	GSE5734
Arabidopsis thaliana	GSM133808	Diamond_A-1-Diamo-fum_SLD [Arabidopsis thaliana]	GPL198	GSE5735
Arabidopsis thaliana	GSM133809	Diamond_A-2-Diamo-fum_SLD [Arabidopsis thaliana]	GPL198	GSE5735
Arabidopsis thaliana	GSM133810	Diamond_A-3-Diamo-fum_SLD [Arabidopsis thaliana]	GPL198	GSE5735
Arabidopsis thaliana	GSM133811	Diamond_A-4-Diamo-fum_SLD [Arabidopsis thaliana]	GPL198	GSE5735
Arabidopsis thaliana	GSM133812	Diamond_A-1-Diamo-met_SLD [Arabidopsis thaliana]	GPL198	GSE5735
Arabidopsis thaliana	GSM133813	Diamond_A-2-Diamo-met_SLD [Arabidopsis thaliana]	GPL198	GSE5735
Arabidopsis thaliana	GSM133814	Diamond_A-3-Diamo-met_SLD [Arabidopsis thaliana]	GPL198	GSE5735
Arabidopsis thaliana	GSM133815	Diamond_A-4-Diamo-met_SLD [Arabidopsis thaliana]	GPL198	GSE5735
Arabidopsis thaliana	GSM133816	Yang_1-1_young-pod_Rep1_ATH1 [Arabidopsis thaliana]	GPL198	GSE5736
Arabidopsis thaliana	GSM133817	Yang_1-2_old-pod_Rep1_ATH1 [Arabidopsis thaliana]	GPL198	GSE5736
Arabidopsis thaliana	GSM133818	Yang_1-3_young-pod_Rep2_ATH1 [Arabidopsis thaliana]	GPL198	GSE5736
Arabidopsis thaliana	GSM133819	Yang_1-4_old-pod_Rep2_ATH1 [Arabidopsis thaliana]	GPL198	GSE5736
Arabidopsis thaliana	GSM133820	Yang_1-5_young-pod_Rep3_ATH1 [Arabidopsis thaliana]	GPL198	GSE5736
Arabidopsis thaliana	GSM133821	Yang_1-6_old-pod_Rep3_ATH1 [Arabidopsis thaliana]	GPL198	GSE5736
Arabidopsis thaliana	GSM133822	Walters_A-01-Kruger-WL1_REP1 [Arabidopsis thaliana]	GPL198	GSE5737
Arabidopsis thaliana	GSM133823	Walters_A-02-Kruger-WL2_REP2 [Arabidopsis thaliana]	GPL198	GSE5737
Arabidopsis thaliana	GSM133824	Walters_A-03-Kruger-WL3_REP3 [Arabidopsis thaliana]	GPL198	GSE5737
Arabidopsis thaliana	GSM133825	Walters_A-04-Kruger-WH1_REP1 [Arabidopsis thaliana]	GPL198	GSE5737
Arabidopsis thaliana	GSM133826	Walters_A-05-Kruger-WH2_REP2 [Arabidopsis thaliana]	GPL198	GSE5737
Arabidopsis thaliana	GSM133827	Walters_A-06-Kruger-WH3_REP3 [Arabidopsis thaliana]	GPL198	GSE5737
Arabidopsis thaliana	GSM133828	Walters_A-07-Kruger-ML1_REP1 [Arabidopsis thaliana]	GPL198	GSE5737
Arabidopsis thaliana	GSM133829	Walters_A-08-Kruger-ML2_REP2 [Arabidopsis thaliana]	GPL198	GSE5737
Arabidopsis thaliana	GSM133830	Walters_A-09-Kruger-ML3_REP3 [Arabidopsis thaliana]	GPL198	GSE5737
Arabidopsis thaliana	GSM133831	Walters_A-10-Kruger-MH1_REP1 [Arabidopsis thaliana]	GPL198	GSE5737
Arabidopsis thaliana	GSM133832	Walters_A-11-Kruger-MH2_REP2 [Arabidopsis thaliana]	GPL198	GSE5737
Arabidopsis thaliana	GSM133833	Walters_A-12-Kruger-MH3_REP3 [Arabidopsis thaliana]	GPL198	GSE5737
Arabidopsis thaliana	GSM133834	Newbury_1-1_halleri-control-roots(HRO)_Rep1_ATH1 [Arabidopsis halleri]	GPL198	GSE5738
Arabidopsis thaliana	GSM133835	Newbury_1-3_Halleri-control-roots(HRO)_Rep1_ATH1 [Arabidopsis halleri]	GPL198	GSE5738
Arabidopsis thaliana	GSM133836	Newbury_1-4_Halleri-highZn-roots(HRH)_Rep1_ATH1 [Arabidopsis halleri]	GPL198	GSE5738
Arabidopsis thaliana	GSM133837	Newbury_1-7_Halleri-control-leaves(HLO)_Rep1_ATH1 [Arabidopsis halleri]	GPL198	GSE5738
Arabidopsis thaliana	GSM133838	Newbury_1-10_Halleri-highZn-leaves(HLH)_Rep1_ATH1 [Arabidopsis halleri]	GPL198	GSE5738
Arabidopsis thaliana	GSM133839	Newbury_1-13_Petraea-control-roots(PRO)_Rep1_ATH1 [Arabidopsis lyrata subsp. petraea]	GPL198	GSE5738
Arabidopsis thaliana	GSM133840	Newbury_1-16_Petraea-highZn-roots(PRH)_Rep1_ATH1 [Arabidopsis lyrata subsp. petraea]	GPL198	GSE5738
Arabidopsis thaliana	GSM133841	Newbury_1-18_Petraea-highZn-roots(PRH)_Rep3_ATH1 [Arabidopsis lyrata subsp. petraea]	GPL198	GSE5738
Arabidopsis thaliana	GSM133842	Newbury_1-19_Petraea-control-leaves(PLO)_Rep1_ATH1 [Arabidopsis lyrata subsp. petraea]	GPL198	GSE5738
Arabidopsis thaliana	GSM133843	Newbury_1-22_Petraea-highZn-leaves(PLH)_Rep1_ATH1 [Arabidopsis lyrata subsp. petraea]	GPL198	GSE5738
Arabidopsis thaliana	GSM133844	Newbury_1-2_halleri-control-roots(HRO)_Rep2_ATH1 [Arabidopsis halleri]	GPL198	GSE5738
Arabidopsis thaliana	GSM133845	Newbury_1-5_Halleri-highZn-roots(HRH)_Rep2_ATH1 [Arabidopsis halleri]	GPL198	GSE5738
Arabidopsis thaliana	GSM133846	Newbury_1-8_Halleri-control-leaves(HLO)_Rep2_ATH1 [Arabidopsis halleri]	GPL198	GSE5738
Arabidopsis thaliana	GSM133847	Newbury_1-11_Halleri-highZn-leavesHLH)_Rep2_ATH1 [Arabidopsis halleri]	GPL198	GSE5738
Arabidopsis thaliana	GSM133848	Newbury_1-14_Petraea-control-roots(PRO)_Rep2_ATH1 [Arabidopsis lyrata subsp. petraea]	GPL198	GSE5738
Arabidopsis thaliana	GSM133849	Newbury_1-17_Petraea-highZn-roots(PRH)_Rep2_ATH1 [Arabidopsis lyrata subsp. petraea]	GPL198	GSE5738
Arabidopsis thaliana	GSM133850	Newbury_1-20_Petraea-control-leaves(PLO)_Rep2_ATH1 [Arabidopsis lyrata subsp. petraea]	GPL198	GSE5738
Arabidopsis thaliana	GSM133851	Newbury_1-23_Petraea-highZn-leaves(PLH)_Rep2_ATH1 [Arabidopsis lyrata subsp. petraea]	GPL198	GSE5738
Arabidopsis thaliana	GSM133852	Newbury_1-6_Halleri-highZn-roots(HRH)_Rep3_ATH1 [Arabidopsis halleri]	GPL198	GSE5738
Arabidopsis thaliana	GSM133853	Newbury_1-9_Halleri-control-leaves(HLO)_Rep3_ATH1 [Arabidopsis halleri]	GPL198	GSE5738
Arabidopsis thaliana	GSM133854	Newbury_1-12_Halleri-highZn-leaves(HLH)_Rep3_ATH1 [Arabidopsis halleri]	GPL198	GSE5738
Arabidopsis thaliana	GSM133855	Newbury_1-15_Petraea-control-roots(PRO)_Rep3_ATH1 [Arabidopsis lyrata subsp. petraea]	GPL198	GSE5738
Arabidopsis thaliana	GSM133856	Newbury_1-21_Petraea-control-leaves(PLO)_Rep3_ATH1 [Arabidopsis lyrata subsp. petraea]	GPL198	GSE5738
Arabidopsis thaliana	GSM133857	Newbury_1-24_Petraea-highZn-leaves(PLH)_Rep3_ATH1 [Arabidopsis lyrata subsp. petraea]	GPL198	GSE5738
Arabidopsis thaliana	GSM133858	Beynon_1-1-cat-SpikeMix1_Rep1_ATH1 [Arabidopsis thaliana]	GPL198	GSE5739
Arabidopsis thaliana	GSM133859	Beynon_1-2-cat-SpikeMix2_Rep1_ATH1 [Arabidopsis thaliana]	GPL198	GSE5739
Arabidopsis thaliana	GSM133860	Beynon_1-3-cat-SpikeMix3_Rep1_ATH1 [Arabidopsis thaliana]	GPL198	GSE5739
Arabidopsis thaliana	GSM133861	Beynon_1-4-cat-SpikeMix4_Rep1_ATH1 [Arabidopsis thaliana]	GPL198	GSE5739
Arabidopsis thaliana	GSM133862	Beynon_1-5-cat-SpikeMix5_Rep1_ATH1 [Arabidopsis thaliana]	GPL198	GSE5739
Arabidopsis thaliana	GSM133863	Beynon_1-6-cat-SpikeMix6_Rep1_ATH1 [Arabidopsis thaliana]	GPL198	GSE5739
Arabidopsis thaliana	GSM133864	Beynon_1-7-cat-SpikeMix7_Rep1_ATH1 [Arabidopsis thaliana]	GPL198	GSE5739
Arabidopsis thaliana	GSM133865	Beynon_1-8-cat-ReferenceMix_Rep1_ATH1 [Arabidopsis thaliana]	GPL198	GSE5739
Arabidopsis thaliana	GSM133866	Cain_1-1_WT1_Rep1_ATH1 [Arabidopsis thaliana]	GPL198	GSE5740
Arabidopsis thaliana	GSM133867	Cain_1-3_CDB1-Knockout_Rep1_ATH1 [Arabidopsis thaliana]	GPL198	GSE5740
Arabidopsis thaliana	GSM133868	Cain_1-2_WT1_Rep2_ATH1 [Arabidopsis thaliana]	GPL198	GSE5740
Arabidopsis thaliana	GSM133869	Cain_1-4_CDB1-Knockout_Rep2_ATH1 [Arabidopsis thaliana]	GPL198	GSE5740
Arabidopsis thaliana	GSM133882	Zarka_4-1_MT-WTA(ZAT12)_Rep1_ATH1 [Arabidopsis thaliana]	GPL198	GSE5742
Arabidopsis thaliana	GSM133883	Zarka_4-2_MT-WTB(ZAT12)_Rep2_ATH1 [Arabidopsis thaliana]	GPL198	GSE5742
Arabidopsis thaliana	GSM133884	Zarka_4-3_MT-P15-15A_Rep1_ATH1 [Arabidopsis thaliana]	GPL198	GSE5742
Arabidopsis thaliana	GSM133885	Zarka_4-4_MT-P15-8B_Rep2_ATH1 [Arabidopsis thaliana]	GPL198	GSE5742
Arabidopsis thaliana	GSM134202	Murray_3-1_D1-GROWTH_Rep1_ATH1 [Arabidopsis thaliana]	GPL198	GSE5750
Arabidopsis thaliana	GSM134204	Murray_3-2_D3-GROWTH_Rep1_ATH1 [Arabidopsis thaliana]	GPL198	GSE5750
Arabidopsis thaliana	GSM134206	Murray_3-3_D5-GROWTH_Rep1_ATH1 [Arabidopsis thaliana]	GPL198	GSE5750
Arabidopsis thaliana	GSM134208	Murray_3-4_D7-GROWTH_Rep1_ATH1 [Arabidopsis thaliana]	GPL198	GSE5750
Arabidopsis thaliana	GSM134299	Penfield_1-1_endosperm-control_Rep1_ATH1 [Arabidopsis thaliana]	GPL198	GSE5751
Arabidopsis thaliana	GSM134300	Penfield_1-2_endosperm-control_Rep2_ATH1 [Arabidopsis thaliana]	GPL198	GSE5751
Arabidopsis thaliana	GSM134301	Penfield_1-3_endosperm-control_Rep3_ATH1 [Arabidopsis thaliana]	GPL198	GSE5751
Arabidopsis thaliana	GSM134302	Penfield_1-4_endosperm-ABA_Rep1_ATH1 [Arabidopsis thaliana]	GPL198	GSE5751
Arabidopsis thaliana	GSM134303	Penfield_1-5_endosperm-ABA_Rep2_ATH1 [Arabidopsis thaliana]	GPL198	GSE5751
Arabidopsis thaliana	GSM134304	Penfield_1-6_endosperm-ABA_Rep3_ATH1 [Arabidopsis thaliana]	GPL198	GSE5751
Arabidopsis thaliana	GSM134305	Penfield_1-7_endosperm-PAC_Rep1_ATH1 [Arabidopsis thaliana]	GPL198	GSE5751
Arabidopsis thaliana	GSM134306	Penfield_1-8_endosperm-PAC_Rep2_ATH1 [Arabidopsis thaliana]	GPL198	GSE5751
Arabidopsis thaliana	GSM134307	Penfield_1-9_endosperm-PAC_Rep3_ATH1 [Arabidopsis thaliana]	GPL198	GSE5751
Arabidopsis thaliana	GSM134308	Penfield_1-10_embryo-control_Rep1_ATH1 [Arabidopsis thaliana]	GPL198	GSE5751
Arabidopsis thaliana	GSM134309	Penfield_1-11_embryo-control_Rep2_ATH1 [Arabidopsis thaliana]	GPL198	GSE5751
Arabidopsis thaliana	GSM134310	Penfield_1-12_embryo-control_Rep3_ATH1 [Arabidopsis thaliana]	GPL198	GSE5751
Arabidopsis thaliana	GSM134311	Penfield_1-13_embryo-ABA_Rep1_ATH1 [Arabidopsis thaliana]	GPL198	GSE5751
Arabidopsis thaliana	GSM134312	Penfield_1-14_embryo-ABA_Rep2_ATH1 [Arabidopsis thaliana]	GPL198	GSE5751
Arabidopsis thaliana	GSM134313	Penfield_1-15_embryo-ABA_Rep3_ATH1 [Arabidopsis thaliana]	GPL198	GSE5751
Arabidopsis thaliana	GSM134314	Penfield_1-16_embryo-PAC_Rep1_ATH1 [Arabidopsis thaliana]	GPL198	GSE5751
Arabidopsis thaliana	GSM134315	Penfield_1-17_embryo-PAC_Rep2_ATH1 [Arabidopsis thaliana]	GPL198	GSE5751
Arabidopsis thaliana	GSM134316	Penfield_1-18_embryo-PAC_Rep3_ATH1 [Arabidopsis thaliana]	GPL198	GSE5751
Arabidopsis thaliana	GSM134340	St.Clair_1-1_289b_Col-0_0.02%-silwet_Rep1_ATH1 [Arabidopsis thaliana]	GPL198	GSE5752
Arabidopsis thaliana	GSM134341	St.Clair_1-2_331_Col-0_0.02%-silwet_Rep2_ATH1 [Arabidopsis thaliana]	GPL198	GSE5752
Arabidopsis thaliana	GSM134342	St.Clair_1-3_404_Col-0_0.02%-silwet_Rep3_ATH1 [Arabidopsis thaliana]	GPL198	GSE5752
Arabidopsis thaliana	GSM134343	St.Clair_1-4_284b_Col-0_0.02%-silwet_Rep1_ATH1 [Arabidopsis thaliana]	GPL198	GSE5752
Arabidopsis thaliana	GSM134344	St.Clair_1-5_325_Col-0_0.02%-silwet_Rep2_ATH1 [Arabidopsis thaliana]	GPL198	GSE5752
Arabidopsis thaliana	GSM134345	St.Clair_1-6_398_Col-0_0.02%-silwet_Rep3_ATH1 [Arabidopsis thaliana]	GPL198	GSE5752
Arabidopsis thaliana	GSM134346	St.Clair_1-7_273b_Col-0_0.02%-silwet_Rep1_ATH1 [Arabidopsis thaliana]	GPL198	GSE5752
Arabidopsis thaliana	GSM134347	St.Clair_1-8_311_Col-0_0.02%-silwet_Rep2_ATH1 [Arabidopsis thaliana]	GPL198	GSE5752
Arabidopsis thaliana	GSM134348	St.Clair_1-9_353_Col-0_0.02%-silwet_Rep3_ATH1 [Arabidopsis thaliana]	GPL198	GSE5752
Arabidopsis thaliana	GSM134349	St.Clair_1-10_292b_Col-0_0.30mM-SA-in-0.02%-silwet_Rep1_ATH1 [Arabidopsis thaliana]	GPL198	GSE5752
Arabidopsis thaliana	GSM134513	Col-0_4day_dark_-lincomycin_rep1 [Arabidopsis thaliana]	GPL198	GSE5759
Arabidopsis thaliana	GSM134514	Col-0_4day_dark_-lincomycin_rep2 [Arabidopsis thaliana]	GPL198	GSE5759
Arabidopsis thaliana	GSM134515	Col-0_4day_dark_+lincomycin_rep1 [Arabidopsis thaliana]	GPL198	GSE5759
Arabidopsis thaliana	GSM134516	Col-0_4day_dark_+lincomycin_rep2 [Arabidopsis thaliana]	GPL198	GSE5759
Arabidopsis thaliana	GSM134517	Col-0_4day_red illumination_-lincomycin_rep1 [Arabidopsis thaliana]	GPL198	GSE5759
Arabidopsis thaliana	GSM134518	Col-0_4day_red illumination_-lincomycin_rep2 [Arabidopsis thaliana]	GPL198	GSE5759
Arabidopsis thaliana	GSM134519	Col-0_4day_red illumination_+lincomycin_rep1 [Arabidopsis thaliana]	GPL198	GSE5759
Arabidopsis thaliana	GSM134520	Col-0_4day_red illumination _+lincomycin_rep2 [Arabidopsis thaliana]	GPL198	GSE5759
Arabidopsis thaliana	GSM134767	abi4-102_5day_-lincomycin_rep1 [Arabidopsis thaliana]	GPL198	GSE5770
Arabidopsis thaliana	GSM134768	abi4-102_5day_-lincomycin_rep2 [Arabidopsis thaliana]	GPL198	GSE5770
Arabidopsis thaliana	GSM134769	abi4-102_5day_+lincomycin_rep1 [Arabidopsis thaliana]	GPL198	GSE5770
Arabidopsis thaliana	GSM134771	abi4-102_5day_+lincomycin_rep2 [Arabidopsis thaliana]	GPL198	GSE5770
Arabidopsis thaliana	GSM134772	Col-0_5day_-lincomycin_rep1 [Arabidopsis thaliana]	GPL198	GSE5770
Arabidopsis thaliana	GSM134774	Col-0_5day_-lincomycin_rep2 [Arabidopsis thaliana]	GPL198	GSE5770
Arabidopsis thaliana	GSM134775	Col-0_5day_+lincomycin_rep1 [Arabidopsis thaliana]	GPL198	GSE5770
Arabidopsis thaliana	GSM134777	Col-0_5day_+lincomycin_rep2 [Arabidopsis thaliana]	GPL198	GSE5770
Arabidopsis thaliana	GSM134779	gun1-1_5day_-lincomycin_rep1 [Arabidopsis thaliana]	GPL198	GSE5770
Arabidopsis thaliana	GSM134780	gun1-1_5day_-lincomycin_rep2 [Arabidopsis thaliana]	GPL198	GSE5770
Arabidopsis thaliana	GSM134782	gun1-1_5day_+lincomycin_rep1 [Arabidopsis thaliana]	GPL198	GSE5770
Arabidopsis thaliana	GSM134783	gun1-1_5day_+lincomycin_rep2 [Arabidopsis thaliana]	GPL198	GSE5770
Arabidopsis thaliana	GSM135549	brm-101_rep1 [Arabidopsis thaliana]	GPL198	GSE5806
Arabidopsis thaliana	GSM135550	brm-101_rep2 [Arabidopsis thaliana]	GPL198	GSE5806
Arabidopsis thaliana	GSM135551	syd-2_rep1 [Arabidopsis thaliana]	GPL198	GSE5806
Arabidopsis thaliana	GSM135552	syd-2_rep2 [Arabidopsis thaliana]	GPL198	GSE5806
Arabidopsis thaliana	GSM135553	Ler_rep1 [Arabidopsis thaliana]	GPL198	GSE5806
Arabidopsis thaliana	GSM135554	Ler_rep2 [Arabidopsis thaliana]	GPL198	GSE5806
Triticum aestivum	GSM138136	Genotype Domain developing seed at 5 days after anthesis, biological rep1 location SB [Triticum aestivum]	GPL3802	GSE5937
Triticum aestivum	GSM138137	Genotype Domain developing seed at 5 days after anthesis, biological rep3 location SB [Triticum aestivum]	GPL3802	GSE5937
Triticum aestivum	GSM138144	Genotype RL4452 developing seed at 5 days after anthesis, biological rep1 location SB [Triticum aestivum]	GPL3802	GSE5937
Triticum aestivum	GSM138145	Genotype RL4452 developing seed at 5 days after anthesis, biological rep3 location SB [Triticum aestivum]	GPL3802	GSE5937
Triticum aestivum	GSM138146	genotype G13 developing seed at 5 days after anthesis, biological rep1 [Triticum aestivum]	GPL3802	GSE5939
Triticum aestivum	GSM138147	genotype G13 developing seed at 5 days after anthesis, biological rep3 [Triticum aestivum]	GPL3802	GSE5939
Triticum aestivum	GSM138148	genotype F29 developing seed at 5 days after anthesis, biological rep1 [Triticum aestivum]	GPL3802	GSE5939
Triticum aestivum	GSM138149	genotype F29 developing seed at 5 days after anthesis, biological rep3 [Triticum aestivum]	GPL3802	GSE5939
Triticum aestivum	GSM138150	genotype H10 developing seed at 5 days after anthesis, biological rep1 [Triticum aestivum]	GPL3802	GSE5939
Triticum aestivum	GSM138151	genotype H10 developing seed at 5 days after anthesis, biological rep3 [Triticum aestivum]	GPL3802	GSE5939
Triticum aestivum	GSM138152	genotype G32 developing seed at 5 days after anthesis, biological rep1 [Triticum aestivum]	GPL3802	GSE5939
Triticum aestivum	GSM138153	genotype G32 developing seed at 5 days after anthesis, biological rep3 [Triticum aestivum]	GPL3802	GSE5939
Triticum aestivum	GSM138154	genotype H5 developing seed at 5 days after anthesis, biological rep1 [Triticum aestivum]	GPL3802	GSE5939
Triticum aestivum	GSM138155	genotype H5 developing seed at 5 days after anthesis, biological rep3 [Triticum aestivum]	GPL3802	GSE5939
Triticum aestivum	GSM138156	genotype DH91 developing seed at 5 days after anthesis, biological rep1 [Triticum aestivum]	GPL3802	GSE5939
Triticum aestivum	GSM138157	genotype DH91 developing seed at 5 days after anthesis, biological rep3 [Triticum aestivum]	GPL3802	GSE5939
Triticum aestivum	GSM138158	genotype F36 developing seed at 5 days after anthesis, biological rep1 [Triticum aestivum]	GPL3802	GSE5939
Triticum aestivum	GSM138159	genotype F36 developing seed at 5 days after anthesis, biological rep3 [Triticum aestivum]	GPL3802	GSE5939
Triticum aestivum	GSM138160	genotype A91 developing seed at 5 days after anthesis, biological rep1 [Triticum aestivum]	GPL3802	GSE5939
Triticum aestivum	GSM138161	genotype A91 developing seed at 5 days after anthesis, biological rep3 [Triticum aestivum]	GPL3802	GSE5939
Triticum aestivum	GSM138162	genotype E5 developing seed at 5 days after anthesis, biological rep1 [Triticum aestivum]	GPL3802	GSE5939
Triticum aestivum	GSM138163	genotype E5 developing seed at 5 days after anthesis, biological rep3 [Triticum aestivum]	GPL3802	GSE5939
Triticum aestivum	GSM138164	genotype D15 developing seed at 5 days after anthesis, biological rep1 [Triticum aestivum]	GPL3802	GSE5939
Triticum aestivum	GSM138165	genotype D15 developing seed at 5 days after anthesis, biological rep3 [Triticum aestivum]	GPL3802	GSE5939
Triticum aestivum	GSM138166	genotype G30 developing seed at 5 days after anthesis, biological rep1 [Triticum aestivum]	GPL3802	GSE5939
Triticum aestivum	GSM138167	genotype G30 developing seed at 5 days after anthesis, biological rep3 [Triticum aestivum]	GPL3802	GSE5939
Triticum aestivum	GSM138168	genotype B68 developing seed at 5 days after anthesis, biological rep1 [Triticum aestivum]	GPL3802	GSE5939
Triticum aestivum	GSM138169	genotype B68 developing seed at 5 days after anthesis, biological rep3 [Triticum aestivum]	GPL3802	GSE5939
Triticum aestivum	GSM138170	genotype C31 developing seed at 5 days after anthesis, biological rep1 [Triticum aestivum]	GPL3802	GSE5939
Triticum aestivum	GSM138171	genotype C31 developing seed at 5 days after anthesis, biological rep3 [Triticum aestivum]	GPL3802	GSE5939
Triticum aestivum	GSM138172	genotype DH95 developing seed at 5 days after anthesis, biological rep1 [Triticum aestivum]	GPL3802	GSE5939
Triticum aestivum	GSM138173	genotype DH95 developing seed at 5 days after anthesis, biological rep3 [Triticum aestivum]	GPL3802	GSE5939
Triticum aestivum	GSM138174	genotype A81 developing seed at 5 days after anthesis, biological rep1 [Triticum aestivum]	GPL3802	GSE5939
Triticum aestivum	GSM138175	genotype A81 developing seed at 5 days after anthesis, biological rep3 [Triticum aestivum]	GPL3802	GSE5939
Triticum aestivum	GSM138176	genotype A40 developing seed at 5 days after anthesis, biological rep1 [Triticum aestivum]	GPL3802	GSE5939
Triticum aestivum	GSM138177	genotype A40 developing seed at 5 days after anthesis, biological rep3 [Triticum aestivum]	GPL3802	GSE5939
Triticum aestivum	GSM138178	genotype A88 developing seed at 5 days after anthesis, biological rep1 [Triticum aestivum]	GPL3802	GSE5939
Triticum aestivum	GSM138179	genotype A88 developing seed at 5 days after anthesis, biological rep3 [Triticum aestivum]	GPL3802	GSE5939
Triticum aestivum	GSM138180	genotype A35 developing seed at 5 days after anthesis, biological rep1 [Triticum aestivum]	GPL3802	GSE5939
Triticum aestivum	GSM138181	genotype A35 developing seed at 5 days after anthesis, biological rep3 [Triticum aestivum]	GPL3802	GSE5939
Triticum aestivum	GSM138182	genotype A10 developing seed at 5 days after anthesis, biological rep1 [Triticum aestivum]	GPL3802	GSE5939
Triticum aestivum	GSM138183	genotype A10 developing seed at 5 days after anthesis, biological rep3 [Triticum aestivum]	GPL3802	GSE5939
Triticum aestivum	GSM138184	genotype C25 developing seed at 5 days after anthesis, biological rep1 [Triticum aestivum]	GPL3802	GSE5939
Triticum aestivum	GSM138185	genotype C25 developing seed at 5 days after anthesis, biological rep3 [Triticum aestivum]	GPL3802	GSE5939
Triticum aestivum	GSM138186	genotype F38b developing seed at 5 days after anthesis, biological rep1 [Triticum aestivum]	GPL3802	GSE5939
Triticum aestivum	GSM138187	genotype F38b developing seed at 5 days after anthesis, biological rep3 [Triticum aestivum]	GPL3802	GSE5939
Triticum aestivum	GSM138188	genotype F38a developing seed at 5 days after anthesis, biological rep1 [Triticum aestivum]	GPL3802	GSE5939
Triticum aestivum	GSM138189	genotype F38a developing seed at 5 days after anthesis, biological rep3 [Triticum aestivum]	GPL3802	GSE5939
Triticum aestivum	GSM138190	genotype D39 developing seed at 5 days after anthesis, biological rep1 [Triticum aestivum]	GPL3802	GSE5939
Triticum aestivum	GSM138191	genotype D39 developing seed at 5 days after anthesis, biological rep3 [Triticum aestivum]	GPL3802	GSE5939
Triticum aestivum	GSM138192	genotype B33 developing seed at 5 days after anthesis, biological rep1 [Triticum aestivum]	GPL3802	GSE5939
Triticum aestivum	GSM138193	genotype B33 developing seed at 5 days after anthesis, biological rep3 [Triticum aestivum]	GPL3802	GSE5939
Triticum aestivum	GSM138194	genotype J15 developing seed at 5 days after anthesis, biological rep1 [Triticum aestivum]	GPL3802	GSE5939
Triticum aestivum	GSM138195	genotype J15 developing seed at 5 days after anthesis, biological rep3 [Triticum aestivum]	GPL3802	GSE5939
Triticum aestivum	GSM138196	genotype F82 developing seed at 5 days after anthesis, biological rep1 [Triticum aestivum]	GPL3802	GSE5939
Triticum aestivum	GSM138197	genotype F82 developing seed at 5 days after anthesis, biological rep3 [Triticum aestivum]	GPL3802	GSE5939
Triticum aestivum	GSM138198	genotype C22 developing seed at 5 days after anthesis, biological rep1 [Triticum aestivum]	GPL3802	GSE5939
Triticum aestivum	GSM138199	genotype C22 developing seed at 5 days after anthesis, biological rep3 [Triticum aestivum]	GPL3802	GSE5939
Triticum aestivum	GSM138200	genotype F48 developing seed at 5 days after anthesis, biological rep1 [Triticum aestivum]	GPL3802	GSE5939
Triticum aestivum	GSM138201	genotype F48 developing seed at 5 days after anthesis, biological rep3 [Triticum aestivum]	GPL3802	GSE5939
Triticum aestivum	GSM138202	genotype F44 developing seed at 5 days after anthesis, biological rep1 [Triticum aestivum]	GPL3802	GSE5939
Triticum aestivum	GSM138203	genotype F44 developing seed at 5 days after anthesis, biological rep3 [Triticum aestivum]	GPL3802	GSE5939
Triticum aestivum	GSM138204	genotype H8 developing seed at 5 days after anthesis, biological rep1 [Triticum aestivum]	GPL3802	GSE5939
Triticum aestivum	GSM138205	genotype H8 developing seed at 5 days after anthesis, biological rep3 [Triticum aestivum]	GPL3802	GSE5939
Triticum aestivum	GSM138206	genotype B11 developing seed at 5 days after anthesis, biological rep1 [Triticum aestivum]	GPL3802	GSE5939
Triticum aestivum	GSM138207	genotype B11 developing seed at 5 days after anthesis, biological rep3 [Triticum aestivum]	GPL3802	GSE5939
Triticum aestivum	GSM138208	genotype H23 developing seed at 5 days after anthesis, biological rep1 [Triticum aestivum]	GPL3802	GSE5939
Triticum aestivum	GSM138209	genotype H23 developing seed at 5 days after anthesis, biological rep3 [Triticum aestivum]	GPL3802	GSE5939
Triticum aestivum	GSM138210	genotype B65 developing seed at 5 days after anthesis, biological rep1 [Triticum aestivum]	GPL3802	GSE5939
Triticum aestivum	GSM138211	genotype B65 developing seed at 5 days after anthesis, biological rep3 [Triticum aestivum]	GPL3802	GSE5939
Triticum aestivum	GSM138212	genotype C10 developing seed at 5 days after anthesis, biological rep1 [Triticum aestivum]	GPL3802	GSE5939
Triticum aestivum	GSM138213	genotype C10 developing seed at 5 days after anthesis, biological rep3 [Triticum aestivum]	GPL3802	GSE5939
Triticum aestivum	GSM138214	genotype A77 developing seed at 5 days after anthesis, biological rep1 [Triticum aestivum]	GPL3802	GSE5939
Triticum aestivum	GSM138215	genotype A77 developing seed at 5 days after anthesis, biological rep3 [Triticum aestivum]	GPL3802	GSE5939
Triticum aestivum	GSM138216	genotype H9 developing seed at 5 days after anthesis, biological rep2 [Triticum aestivum]	GPL3802	GSE5939
Triticum aestivum	GSM138217	genotype H9 developing seed at 5 days after anthesis, biological rep3 [Triticum aestivum]	GPL3802	GSE5939
Arabidopsis thaliana	GSM139880	eif3h_non-polysome_rep1 [Arabidopsis thaliana]	GPL198	GSE6024
Arabidopsis thaliana	GSM139884	eif3h_non-polysome_rep2 [Arabidopsis thaliana]	GPL198	GSE6024
Arabidopsis thaliana	GSM139885	eif3h_polysome_rep1 [Arabidopsis thaliana]	GPL198	GSE6024
Arabidopsis thaliana	GSM139886	eif3h_polysome_rep2 [Arabidopsis thaliana]	GPL198	GSE6024
Arabidopsis thaliana	GSM139887	eif3h_total_rep1 [Arabidopsis thaliana]	GPL198	GSE6025
Arabidopsis thaliana	GSM139894	eif3h_total_rep2 [Arabidopsis thaliana]	GPL198	GSE6025
Arabidopsis thaliana	GSM139895	WT_non-polysome_rep1 [Arabidopsis thaliana]	GPL198	GSE6024
Arabidopsis thaliana	GSM139897	WT_non-polysome_rep2 [Arabidopsis thaliana]	GPL198	GSE6024
Arabidopsis thaliana	GSM139898	WT_polysome_rep1 [Arabidopsis thaliana]	GPL198	GSE6024
Arabidopsis thaliana	GSM139899	WT_polysome_rep2 [Arabidopsis thaliana]	GPL198	GSE6024
Arabidopsis thaliana	GSM139900	WT_total_rep1 [Arabidopsis thaliana]	GPL198	GSE6025
Arabidopsis thaliana	GSM139902	WT_total_rep2 [Arabidopsis thaliana]	GPL198	GSE6025
Triticum aestivum	GSM139912	Anther pre-meiosis rep1 [Triticum aestivum]	GPL3802	GSE6027
Triticum aestivum	GSM139914	Anther pre-meiosis rep2 [Triticum aestivum]	GPL3802	GSE6027
Triticum aestivum	GSM139915	Anther pre-meiosis rep3 [Triticum aestivum]	GPL3802	GSE6027
Triticum aestivum	GSM139916	Anther leptotene-pachytene rep1 [Triticum aestivum]	GPL3802	GSE6027
Triticum aestivum	GSM139917	Anther leptotene-pachytene rep2 [Triticum aestivum]	GPL3802	GSE6027
Triticum aestivum	GSM139918	Anther leptotene-pachytene rep3 [Triticum aestivum]	GPL3802	GSE6027
Triticum aestivum	GSM139919	Anther diplotene-anaphaseI rep1 [Triticum aestivum]	GPL3802	GSE6027
Triticum aestivum	GSM139920	Anther diplotene-anaphaseI rep2 [Triticum aestivum]	GPL3802	GSE6027
Triticum aestivum	GSM139921	Anther diplotene-anaphaseI rep3 [Triticum aestivum]	GPL3802	GSE6027
Triticum aestivum	GSM139922	Anther telophaseI-telophaseII rep1 [Triticum aestivum]	GPL3802	GSE6027
Triticum aestivum	GSM139923	Anther telophaseI-telophaseII rep2 [Triticum aestivum]	GPL3802	GSE6027
Triticum aestivum	GSM139924	Anther telophaseI-telophaseII rep3 [Triticum aestivum]	GPL3802	GSE6027
Triticum aestivum	GSM139925	Anther tetrads rep1 [Triticum aestivum]	GPL3802	GSE6027
Triticum aestivum	GSM139926	Anther tetrads rep2 [Triticum aestivum]	GPL3802	GSE6027
Triticum aestivum	GSM139927	Anther tetrads rep3 [Triticum aestivum]	GPL3802	GSE6027
Triticum aestivum	GSM139928	Anther immature pollen rep1 [Triticum aestivum]	GPL3802	GSE6027
Triticum aestivum	GSM139929	Anther immature pollen rep2 [Triticum aestivum]	GPL3802	GSE6027
Triticum aestivum	GSM139930	Anther immature pollen rep3 [Triticum aestivum]	GPL3802	GSE6027
Triticum aestivum	GSM139931	Anther maturea nthers rep1 [Triticum aestivum]	GPL3802	GSE6027
Triticum aestivum	GSM139932	Anther mature anthers rep2 [Triticum aestivum]	GPL3802	GSE6027
Triticum aestivum	GSM139933	Anther mature anthers rep3 [Triticum aestivum]	GPL3802	GSE6027
Arabidopsis thaliana	GSM142902	WW001_ATH1_A1-WILLA-CON [Arabidopsis thaliana]	GPL198	GSE6181
Arabidopsis thaliana	GSM142903	WW001_ATH1_A2-WILLA-ISOX [Arabidopsis thaliana]	GPL198	GSE6181
Arabidopsis thaliana	GSM142904	WW002_ATH1_A1-willa-CON-REP2 [Arabidopsis thaliana]	GPL198	GSE6181
Arabidopsis thaliana	GSM142905	WW002_ATH1_A1-willa-CON-REP3 [Arabidopsis thaliana]	GPL198	GSE6181
Arabidopsis thaliana	GSM142906	WW002_ATH1_A2-willa-ISOX-REP2 [Arabidopsis thaliana]	GPL198	GSE6181
Arabidopsis thaliana	GSM142907	WW002_ATH1_A2-willa-ISOX-REP3 [Arabidopsis thaliana]	GPL198	GSE6181
Arabidopsis thaliana	GSM143298	Low_Na_seg_pool_ts_col_F2 [Arabidopsis thaliana]	GPL198	GSE6203
Arabidopsis thaliana	GSM143299	High_Na_seg_pool_ts_col_F2 [Arabidopsis thaliana]	GPL198	GSE6203
Arabidopsis thaliana	GSM143300	Ts_genomic_hyb_3 [Arabidopsis thaliana]	GPL198	GSE6203
Arabidopsis thaliana	GSM143301	Ts_genomic_hyb_2 [Arabidopsis thaliana]	GPL198	GSE6203
Arabidopsis thaliana	GSM143302	Ts_genomic_hyb_1 [Arabidopsis thaliana]	GPL198	GSE6203
Arabidopsis thaliana	GSM143303	col3DNA [Arabidopsis thaliana]	GPL198	GSE6203
Arabidopsis thaliana	GSM143304	col1DNA [Arabidopsis thaliana]	GPL198	GSE6203
Arabidopsis thaliana	GSM143305	col2DNA [Arabidopsis thaliana]	GPL198	GSE6203
Arabidopsis thaliana	GSM143306	High_Na_seg_pool_tsu_col_F2 [Arabidopsis thaliana]	GPL198	GSE6203
Arabidopsis thaliana	GSM143307	Low_Na_seg_pool_tsu_col_F2 [Arabidopsis thaliana]	GPL198	GSE6203
Arabidopsis thaliana	GSM143308	Tsu_genomic_hyb_3 [Arabidopsis thaliana]	GPL198	GSE6203
Arabidopsis thaliana	GSM143309	Tsu_genomic_hyb_2 [Arabidopsis thaliana]	GPL198	GSE6203
Arabidopsis thaliana	GSM143310	Tsu_genomic_hyb_1 [Arabidopsis thaliana]	GPL198	GSE6203
Triticum aestivum	GSM143490	Jupateco_Lr34 (resistant), mock inoculated basal leaf, replication 1 [Triticum aestivum]	GPL3802	GSE6227
Triticum aestivum	GSM143491	Jupateco_Lr34 (resistant), mock inoculated basal leaf, replication 2 [Triticum aestivum]	GPL3802	GSE6227
Triticum aestivum	GSM143492	Jupateco_Lr34 (resistant), mock inoculated basal leaf, replication 3 [Triticum aestivum]	GPL3802	GSE6227
Triticum aestivum	GSM143493	Jupateco_Lr34 (resistant), mock inoculated distal leaf, replication 1 [Triticum aestivum]	GPL3802	GSE6227
Triticum aestivum	GSM143494	Jupateco_Lr34 (resistant), mock inoculated distal leaf, replication 2 [Triticum aestivum]	GPL3802	GSE6227
Triticum aestivum	GSM143495	Jupateco_Lr34 (resistant), mock inoculated distal leaf, replication 3 [Triticum aestivum]	GPL3802	GSE6227
Triticum aestivum	GSM143496	Jupateco_Lr34 (susceptible), mock inoculated basal leaf, replication 1 [Triticum aestivum]	GPL3802	GSE6227
Triticum aestivum	GSM143497	Jupateco_Lr34 (susceptible), mock inoculated basal leaf, replication 2 [Triticum aestivum]	GPL3802	GSE6227
Triticum aestivum	GSM143498	Jupateco_Lr34 (susceptible), mock inoculated basal leaf, replication 3 [Triticum aestivum]	GPL3802	GSE6227
Triticum aestivum	GSM143499	Jupateco_Lr34 (susceptible), mock inoculated distal leaf, replication 1 [Triticum aestivum]	GPL3802	GSE6227
Triticum aestivum	GSM143500	Jupateco_Lr34 (susceptible), mock inoculated distal leaf, replication 2 [Triticum aestivum]	GPL3802	GSE6227
Triticum aestivum	GSM143501	Jupateco_Lr34 (susceptible), mock inoculated distal leaf, replication 3 [Triticum aestivum]	GPL3802	GSE6227
Triticum aestivum	GSM143502	Thatcher_Lr34 (resistant), rust inoculated basal leaf, replication 1 [Triticum aestivum]	GPL3802	GSE6227
Triticum aestivum	GSM143503	Thatcher_Lr34 (resistant), rust inoculated basal leaf, replication 2 [Triticum aestivum]	GPL3802	GSE6227
Triticum aestivum	GSM143504	Thatcher_Lr34 (resistant), rust inoculated basal leaf, replication 3 [Triticum aestivum]	GPL3802	GSE6227
Triticum aestivum	GSM143505	Thatcher_Lr34 (resistant), rust inoculated distal leaf, replication 1 [Triticum aestivum]	GPL3802	GSE6227
Triticum aestivum	GSM143506	Thatcher_Lr34 (resistant), rust inoculated distal leaf, replication 2 [Triticum aestivum]	GPL3802	GSE6227
Triticum aestivum	GSM143507	Thatcher_Lr34 (resistant), rust inoculated distal leaf, replication 3 [Triticum aestivum]	GPL3802	GSE6227
Triticum aestivum	GSM143508	Thatcher_Lr34 (resistant), mock inoculated basal leaf, replication 1 [Triticum aestivum]	GPL3802	GSE6227
Triticum aestivum	GSM143509	Thatcher_Lr34 (resistant), mock inoculated basal leaf, replication 2 [Triticum aestivum]	GPL3802	GSE6227
Triticum aestivum	GSM143510	Thatcher_Lr34 (resistant), mock inoculated basal leaf, replication 3 [Triticum aestivum]	GPL3802	GSE6227
Triticum aestivum	GSM143511	Thatcher_Lr34 (resistant), mock inoculated distal leaf, replication 1 [Triticum aestivum]	GPL3802	GSE6227
Triticum aestivum	GSM143512	Thatcher_Lr34 (resistant), mock inoculated distal leaf, replication 2 [Triticum aestivum]	GPL3802	GSE6227
Triticum aestivum	GSM143513	Thatcher_Lr34 (resistant), mock inoculated distal leaf, replication 3 [Triticum aestivum]	GPL3802	GSE6227
Triticum aestivum	GSM143515	Thatcher_Lr34 (susceptible), rust inoculated basal leaf, replication 1 [Triticum aestivum]	GPL3802	GSE6227
Triticum aestivum	GSM143516	Thatcher_Lr34 (susceptible), rust inoculated basal leaf, replication 2 [Triticum aestivum]	GPL3802	GSE6227
Triticum aestivum	GSM143517	Thatcher_Lr34 (susceptible), rust inoculated basal leaf, replication 3 [Triticum aestivum]	GPL3802	GSE6227
Triticum aestivum	GSM143518	Thatcher_Lr34 (susceptible), rust inoculated distal leaf, replication 1 [Triticum aestivum]	GPL3802	GSE6227
Triticum aestivum	GSM143519	Thatcher_Lr34 (susceptible), rust inoculated distal leaf, replication 2 [Triticum aestivum]	GPL3802	GSE6227
Triticum aestivum	GSM143520	Thatcher_Lr34 (susceptible), rust inoculated distal leaf, replication 3 [Triticum aestivum]	GPL3802	GSE6227
Triticum aestivum	GSM143521	Thatcher_Lr34 (susceptible), mock inoculated basal leaf, replication 1 [Triticum aestivum]	GPL3802	GSE6227
Triticum aestivum	GSM143522	Thatcher_Lr34 (susceptible), mock inoculated basal leaf, replication 2 [Triticum aestivum]	GPL3802	GSE6227
Triticum aestivum	GSM143523	Thatcher_Lr34 (susceptible), mock inoculated basal leaf, replication 3 [Triticum aestivum]	GPL3802	GSE6227
Triticum aestivum	GSM143524	Thatcher_Lr34 (susceptible), mock inoculated distal leaf, replication 1 [Triticum aestivum]	GPL3802	GSE6227
Triticum aestivum	GSM143525	Thatcher_Lr34 (susceptible), mock inoculated distal leaf, replication 2 [Triticum aestivum]	GPL3802	GSE6227
Triticum aestivum	GSM143526	Thatcher_Lr34 (susceptible), mock inoculated distal leaf, replication 3 [Triticum aestivum]	GPL3802	GSE6227
Hordeum vulgare	GSM146357	Golden Promise Root Control, biological rep1 [Hordeum vulgare]	GPL1340	GSE6325
Hordeum vulgare	GSM146358	Golden Promise Root Control, biological rep 2 [Hordeum vulgare]	GPL1340	GSE6325
Hordeum vulgare	GSM146359	Golden Promise Root Control, biological rep 3 [Hordeum vulgare]	GPL1340	GSE6325
Hordeum vulgare	GSM146360	Golden Promise Root Salt, biological rep 1 [Hordeum vulgare]	GPL1340	GSE6325
Hordeum vulgare	GSM146361	Golden Promise Root Salt, biological rep 2 [Hordeum vulgare]	GPL1340	GSE6325
Hordeum vulgare	GSM146362	Golden Promise Root Salt, biological rep 3 [Hordeum vulgare]	GPL1340	GSE6325
Hordeum vulgare	GSM146363	Maythorpe Root Control, biological rep1 [Hordeum vulgare]	GPL1340	GSE6325
Hordeum vulgare	GSM146364	Maythorpe Root Control, biological rep 2 [Hordeum vulgare]	GPL1340	GSE6325
Hordeum vulgare	GSM146365	Maythorpe Root Control, biological rep 3 [Hordeum vulgare]	GPL1340	GSE6325
Hordeum vulgare	GSM146366	Maythorpe Root Salt, biological rep 1 [Hordeum vulgare]	GPL1340	GSE6325
Hordeum vulgare	GSM146367	Maythorpe Root Salt, biological rep 2 [Hordeum vulgare]	GPL1340	GSE6325
Hordeum vulgare	GSM146368	Maythorpe Root Salt, biological rep 3 [Hordeum vulgare]	GPL1340	GSE6325
Hordeum vulgare	GSM146369	Golden Promise shoot Control, biological rep1 [Hordeum vulgare]	GPL1340	GSE6325
Hordeum vulgare	GSM146370	Golden Promise shoot Control, biological rep 2 [Hordeum vulgare]	GPL1340	GSE6325
Hordeum vulgare	GSM146371	Golden Promise shoot Control, biological rep 3 [Hordeum vulgare]	GPL1340	GSE6325
Hordeum vulgare	GSM146372	Golden Promise shoot Salt, biological rep 1 [Hordeum vulgare]	GPL1340	GSE6325
Hordeum vulgare	GSM146373	Golden Promise shoot Salt, biological rep 2 [Hordeum vulgare]	GPL1340	GSE6325
Hordeum vulgare	GSM146374	Golden Promise shoot Salt, biological rep 3 [Hordeum vulgare]	GPL1340	GSE6325
Hordeum vulgare	GSM146375	Maythorpe shoot Control, biological rep1 [Hordeum vulgare]	GPL1340	GSE6325
Hordeum vulgare	GSM146376	Maythorpe shoot Control, biological rep 2 [Hordeum vulgare]	GPL1340	GSE6325
Hordeum vulgare	GSM146377	Maythorpe shoot Control, biological rep 3 [Hordeum vulgare]	GPL1340	GSE6325
Hordeum vulgare	GSM146378	Maythorpe shoot Salt, biological rep 1 [Hordeum vulgare]	GPL1340	GSE6325
Hordeum vulgare	GSM146379	Maythorpe shoot Salt, biological rep 2 [Hordeum vulgare]	GPL1340	GSE6325
Hordeum vulgare	GSM146380	Maythorpe shoot Salt, biological rep 3 [Hordeum vulgare]	GPL1340	GSE6325
Vitis vinifera	GSM147672	Vitis vinifera 'Cabernet sauvignon' infected w/ powdery mildew (Erysiphe necator) conidiospores 0 h post inoculation	GPL1320	GSE6404
Vitis vinifera	GSM147673	Vitis vinifera 'Cabernet sauvignon' infected w/ powdery mildew (Erysiphe necator) conidiospores 4 h post inoculation	GPL1320	GSE6404
Vitis vinifera	GSM147674	Vitis vinifera 'Cabernet sauvignon' infected w/ powdery mildew (Erysiphe necator) conidiospores 8 h post inoculation	GPL1320	GSE6404
Vitis vinifera	GSM147675	Vitis vinifera 'Cabernet sauvignon' infected w/ powdery mildew (Erysiphe necator) conidiospores 12 h post inoculation	GPL1320	GSE6404
Vitis vinifera	GSM147676	Vitis vinifera 'Cabernet sauvignon' infected w/ powdery mildew (Erysiphe necator) conidiospores 24 h post inoculation	GPL1320	GSE6404
Vitis vinifera	GSM147677	Vitis vinifera 'Cabernet sauvignon' infected w/ powdery mildew (Erysiphe necator) conidiospores 48 h post inoculation	GPL1320	GSE6404
Vitis vinifera	GSM147678	Vitis vinifera 'Cabernet sauvignon' infected w/ powdery mildew (Erysiphe necator) conidiospores 0 h post inoculation	GPL1320	GSE6404
Vitis vinifera	GSM147679	Vitis vinifera 'Cabernet sauvignon' infected w/ powdery mildew (Erysiphe necator) conidiospores 4 h post inoculation	GPL1320	GSE6404
Vitis vinifera	GSM147680	Vitis vinifera 'Cabernet sauvignon' infected w/ powdery mildew (Erysiphe necator) conidiospores 8 h post inoculation	GPL1320	GSE6404
Vitis vinifera	GSM147681	Vitis vinifera 'Cabernet sauvignon' infected w/ powdery mildew (Erysiphe necator) conidiospores 12 h post inoculation	GPL1320	GSE6404
Vitis vinifera	GSM147682	Vitis vinifera 'Cabernet sauvignon' infected w/ powdery mildew (Erysiphe necator) conidiospores 24 h post inoculation	GPL1320	GSE6404
Vitis vinifera	GSM147683	Vitis vinifera 'Cabernet sauvignon' infected w/ powdery mildew (Erysiphe necator) conidiospores 48 h post inoculation	GPL1320	GSE6404
Vitis vinifera	GSM147684	Vitis vinifera 'Cabernet sauvignon' infected w/ powdery mildew (Erysiphe necator) conidiospores 0 h post inoculation	GPL1320	GSE6404
Vitis vinifera	GSM147685	Vitis vinifera 'Cabernet sauvignon' infected w/ powdery mildew (Erysiphe necator) conidiospores 4 h post inoculation	GPL1320	GSE6404
Vitis vinifera	GSM147686	Vitis vinifera 'Cabernet sauvignon' infected w/ powdery mildew (Erysiphe necator) conidiospores 8 h post inoculation	GPL1320	GSE6404
Vitis vinifera	GSM147687	Vitis vinifera 'Cabernet sauvignon' infected w/ powdery mildew (Erysiphe necator) conidiospores 12 h post inoculation	GPL1320	GSE6404
Vitis vinifera	GSM147688	Vitis vinifera 'Cabernet sauvignon' infected w/ powdery mildew (Erysiphe necator) conidiospores 24 h post inoculation	GPL1320	GSE6404
Vitis vinifera	GSM147689	Vitis vinifera 'Cabernet sauvignon' infected w/ powdery mildew (Erysiphe necator) conidiospores 48 h post inoculation	GPL1320	GSE6404
Vitis vinifera	GSM147690	Vitis vinifera 'Cabernet sauvignon' mock inoculated at 0 h post inoculation	GPL1320	GSE6404
Vitis vinifera	GSM147691	Vitis vinifera 'Cabernet sauvignon' mock inoculated at 4 h post inoculation	GPL1320	GSE6404
Vitis vinifera	GSM147692	Vitis vinifera 'Cabernet sauvignon' mock inoculated at 8 h post inoculation	GPL1320	GSE6404
Vitis vinifera	GSM147693	Vitis vinifera 'Cabernet sauvignon' mock inoculated at 12 h post inoculation	GPL1320	GSE6404
Vitis vinifera	GSM147694	Vitis vinifera 'Cabernet sauvignon' mock inoculated at 24 h post inoculation	GPL1320	GSE6404
Vitis vinifera	GSM147695	Vitis vinifera 'Cabernet sauvignon' mock inoculated at 48 h post inoculation	GPL1320	GSE6404
Vitis vinifera	GSM147696	Vitis vinifera 'Cabernet sauvignon' mock inoculated at 0 h post inoculation	GPL1320	GSE6404
Vitis vinifera	GSM147697	Vitis vinifera 'Cabernet sauvignon' mock inoculateds at 4 h post inoculation	GPL1320	GSE6404
Vitis vinifera	GSM147698	Vitis vinifera 'Cabernet sauvignon' mock inoculated at 8 h post inoculation	GPL1320	GSE6404
Vitis vinifera	GSM147699	Vitis vinifera 'Cabernet sauvignon' mock inoculated at 12 h post inoculation	GPL1320	GSE6404
Vitis vinifera	GSM147700	Vitis vinifera 'Cabernet sauvignon' mock inoculated at 24 h post inoculation	GPL1320	GSE6404
Vitis vinifera	GSM147701	Vitis vinifera 'Cabernet sauvignon' mock inoculated at 48 h post inoculation	GPL1320	GSE6404
Vitis vinifera	GSM147702	Vitis vinifera 'Cabernet sauvignon' mock inoculated at 0 h post inoculation	GPL1320	GSE6404
Vitis vinifera	GSM147703	Vitis vinifera 'Cabernet sauvignon' mock inoculated at 4 h post inoculation	GPL1320	GSE6404
Vitis vinifera	GSM147704	Vitis vinifera 'Cabernet sauvignon' mock inoculated at 8 h post inoculation	GPL1320	GSE6404
Vitis vinifera	GSM147705	Vitis vinifera 'Cabernet sauvignon' mock inoculated at 12 h post inoculation	GPL1320	GSE6404
Vitis vinifera	GSM147706	Vitis vinifera 'Cabernet sauvignon' mock inoculated at 24 h post inoculation	GPL1320	GSE6404
Vitis vinifera	GSM147707	Vitis vinifera 'Cabernet sauvignon' mock inoculated at 48 h post inoculation	GPL1320	GSE6404
Vitis vinifera	GSM147708	Vitis aestivalis 'Norton ' infected w/ powdery mildew (Erysiphe necator) conidiospores 0 h post inoculation	GPL1320	GSE6404
Vitis vinifera	GSM147709	Vitis aestivalis 'Norton ' infected w/ powdery mildew (Erysiphe necator) conidiospores 4 h post inoculation	GPL1320	GSE6404
Vitis vinifera	GSM147710	Vitis aestivalis 'Norton ' infected w/ powdery mildew (Erysiphe necator) conidiospores 8 h post inoculation	GPL1320	GSE6404
Vitis vinifera	GSM147711	Vitis aestivalis 'Norton ' infected w/ powdery mildew (Erysiphe necator) conidiospores 12 h post inoculation	GPL1320	GSE6404
Vitis vinifera	GSM147712	Vitis aestivalis 'Norton ' infected w/ powdery mildew (Erysiphe necator) conidiospores 24 h post inoculation	GPL1320	GSE6404
Vitis vinifera	GSM147713	Vitis aestivalis 'Norton ' infected w/ powdery mildew (Erysiphe necator) conidiospores 48 h post inoculation	GPL1320	GSE6404
Vitis vinifera	GSM147714	Vitis aestivalis 'Norton ' infected w/ powdery mildew (Erysiphe necator) conidiospores 0 h post inoculation	GPL1320	GSE6404
Vitis vinifera	GSM147715	Vitis aestivalis 'Norton ' infected w/ powdery mildew (Erysiphe necator) conidiospores 4 h post inoculation	GPL1320	GSE6404
Vitis vinifera	GSM147716	Vitis aestivalis 'Norton ' infected w/ powdery mildew (Erysiphe necator) conidiospores 8 h post inoculation	GPL1320	GSE6404
Vitis vinifera	GSM147717	Vitis aestivalis 'Norton ' infected w/ powdery mildew (Erysiphe necator) conidiospores 12 h post inoculation	GPL1320	GSE6404
Vitis vinifera	GSM147718	Vitis aestivalis 'Norton ' infected w/ powdery mildew (Erysiphe necator) conidiospores 24 h post inoculation	GPL1320	GSE6404
Vitis vinifera	GSM147719	Vitis aestivalis 'Norton ' infected w/ powdery mildew (Erysiphe necator) conidiospores 48 h post inoculation	GPL1320	GSE6404
Vitis vinifera	GSM147720	Vitis aestivalis 'Norton ' infected w/ powdery mildew (Erysiphe necator) conidiospores 0 h post inoculation	GPL1320	GSE6404
Vitis vinifera	GSM147721	Vitis aestivalis 'Norton ' infected w/ powdery mildew (Erysiphe necator) conidiospores 4 h post inoculation	GPL1320	GSE6404
Vitis vinifera	GSM147722	Vitis aestivalis 'Norton ' infected w/ powdery mildew (Erysiphe necator) conidiospores 8 h post inoculation	GPL1320	GSE6404
Vitis vinifera	GSM147723	Vitis aestivalis 'Norton ' infected w/ powdery mildew (Erysiphe necator) conidiospores 12 h post inoculation	GPL1320	GSE6404
Vitis vinifera	GSM147724	Vitis aestivalis 'Norton ' infected w/ powdery mildew (Erysiphe necator) conidiospores 24 h post inoculation	GPL1320	GSE6404
Vitis vinifera	GSM147725	Vitis aestivalis 'Norton ' infected w/ powdery mildew (Erysiphe necator) conidiospores 48 h post inoculation	GPL1320	GSE6404
Vitis vinifera	GSM147726	Vitis aestivalis 'Norton ' mock inoculated at 0 h post inoculation	GPL1320	GSE6404
Vitis vinifera	GSM147727	Vitis aestivalis 'Norton ' mock inoculated at 4 h post inoculation	GPL1320	GSE6404
Vitis vinifera	GSM147728	Vitis aestivalis 'Norton ' mock inoculated at 8 h post inoculation	GPL1320	GSE6404
Vitis vinifera	GSM147729	Vitis aestivalis 'Norton ' mock inoculated at 12 h post inoculation	GPL1320	GSE6404
Vitis vinifera	GSM147730	Vitis aestivalis 'Norton ' mock inoculated at 24 h post inoculation	GPL1320	GSE6404
Vitis vinifera	GSM147731	Vitis aestivalis 'Norton ' mock inoculated at 48 h post inoculation	GPL1320	GSE6404
Vitis vinifera	GSM147732	Vitis aestivalis 'Norton ' mock inoculated at 0 h post inoculation	GPL1320	GSE6404
Vitis vinifera	GSM147733	Vitis aestivalis 'Norton ' mock inoculateds at 4 h post inoculation	GPL1320	GSE6404
Vitis vinifera	GSM147734	Vitis aestivalis 'Norton ' mock inoculated at 8 h post inoculation	GPL1320	GSE6404
Vitis vinifera	GSM147735	Vitis aestivalis 'Norton ' mock inoculated at 12 h post inoculation	GPL1320	GSE6404
Vitis vinifera	GSM147736	Vitis aestivalis 'Norton ' mock inoculated at 24 h post inoculation	GPL1320	GSE6404
Vitis vinifera	GSM147737	Vitis aestivalis 'Norton ' mock inoculated at 48 h post inoculation	GPL1320	GSE6404
Vitis vinifera	GSM147738	Vitis aestivalis 'Norton ' mock inoculated at 0 h post inoculation	GPL1320	GSE6404
Vitis vinifera	GSM147739	Vitis aestivalis 'Norton ' mock inoculated at 4 h post inoculation	GPL1320	GSE6404
Vitis vinifera	GSM147740	Vitis aestivalis 'Norton ' mock inoculated at 8 h post inoculation	GPL1320	GSE6404
Vitis vinifera	GSM147741	Vitis aestivalis 'Norton ' mock inoculated at 12 h post inoculation	GPL1320	GSE6404
Vitis vinifera	GSM147742	Vitis aestivalis 'Norton ' mock inoculated at 24 h post inoculation	GPL1320	GSE6404
Vitis vinifera	GSM147743	Vitis aestivalis 'Norton ' mock inoculated at 48 h post inoculation	GPL1320	GSE6404
Glycine max	GSM147934	Laser capture microdissected (LCM) embryo proper at the globular stage, biological replicate 2 [Glycine max]	GPL4592	GSE6414
Glycine max	GSM147945	Laser capture microdissected (LCM) epidermis at the globular stage, biological replicate 1 [Glycine max]	GPL4592	GSE6414
Glycine max	GSM147949	Laser capture microdissected (LCM) hilum at the globular stage, biological replicate 2 [Glycine max]	GPL4592	GSE6414
Glycine max	GSM147955	Laser capture microdissected (LCM) outer integument at the globular stage, biological replicate 2 [Glycine max]	GPL4592	GSE6414
Glycine max	GSM147956	Laser capture microdissected (LCM) outer integument at the globular stage, biological replicate 3 [Glycine max]	GPL4592	GSE6414
Arabidopsis thaliana	GSM147963	WT Globular Stage Seed 1 [Arabidopsis thaliana]	GPL198	GSE680
Arabidopsis thaliana	GSM147964	WT Globular Stage Seed 2 [Arabidopsis thaliana]	GPL198	GSE680
Arabidopsis thaliana	GSM147965	lec1-1 Globular Stage Seed 1 [Arabidopsis thaliana]	GPL198	GSE1051
Arabidopsis thaliana	GSM147966	lec1-1 Globular Stage Seed 2 [Arabidopsis thaliana]	GPL198	GSE1051
Oryza sativa	GSM149409	Rice Azucena 0ppm Arsenate (Control) Rep3 [Oryza sativa]	GPL2025	GSE4471
Oryza sativa	GSM149410	Rice Azucena 1ppm Arsenate Rep3 [Oryza sativa]	GPL2025	GSE4471
Oryza sativa	GSM149411	Rice Bala 0ppm Arsenate (Control) Rep3 [Oryza sativa]	GPL2025	GSE4471
Oryza sativa	GSM149412	Rice Bala 1ppm Arsenate Rep3 [Oryza sativa]	GPL2025	GSE4471
Arabidopsis thaliana	GSM149814	SLWF uninfested arabidopsis rosette tissue, replicate 1 [Arabidopsis thaliana]	GPL198	GSE6516
Arabidopsis thaliana	GSM149815	SLWF uninfested arabidopsis rosette tissue, replicate 2 [Arabidopsis thaliana]	GPL198	GSE6516
Arabidopsis thaliana	GSM149816	SLWF infested arabidopsis rosette tissue, replicate 1 [Arabidopsis thaliana]	GPL198	GSE6516
Arabidopsis thaliana	GSM149817	SLWF infested arabidopsis rosette tissue, replicate 2 [Arabidopsis thaliana]	GPL198	GSE6516
Arabidopsis thaliana	GSM151694	Col-0 uninoculated, biological replicate 1 [Arabidopsis thaliana]	GPL198	GSE6556
Arabidopsis thaliana	GSM151695	Col-0 uninoculated, biological replicate 2 [Arabidopsis thaliana]	GPL198	GSE6556
Arabidopsis thaliana	GSM151696	Col-0 uninoculated, biological replicate 3 [Arabidopsis thaliana]	GPL198	GSE6556
Arabidopsis thaliana	GSM151697	gh3.5-1D uninoculated, biological replicate 1 [Arabidopsis thaliana]	GPL198	GSE6556
Arabidopsis thaliana	GSM151698	gh3.5-1D uninoculated, biological replicate 2 [Arabidopsis thaliana]	GPL198	GSE6556
Arabidopsis thaliana	GSM151699	gh3.5-1D uninoculated, biological replicate 3 [Arabidopsis thaliana]	GPL198	GSE6556
Arabidopsis thaliana	GSM151700	Col-0 48 hpi, biological replicate 1 [Arabidopsis thaliana]	GPL198	GSE6556
Arabidopsis thaliana	GSM151701	Col-0 48 hpi, biological replicate 2 [Arabidopsis thaliana]	GPL198	GSE6556
Arabidopsis thaliana	GSM151702	Col-0 48 hpi, biological replicate 3 [Arabidopsis thaliana]	GPL198	GSE6556
Arabidopsis thaliana	GSM151703	gh3.5-1D 48 hpi, biological replicate 1 [Arabidopsis thaliana]	GPL198	GSE6556
Arabidopsis thaliana	GSM151704	gh3.5-1D 48 hpi, biological replicate 2 [Arabidopsis thaliana]	GPL198	GSE6556
Arabidopsis thaliana	GSM151705	gh3.5-1D 48 hpi, biological replicate 3 [Arabidopsis thaliana]	GPL198	GSE6556
Arabidopsis thaliana	GSM152134	Col-0 control 1 [Arabidopsis thaliana]	GPL198	GSE6583
Arabidopsis thaliana	GSM152135	Col-0 drought 1 [Arabidopsis thaliana]	GPL198	GSE6583
Arabidopsis thaliana	GSM152137	Col-0 drought 2 [Arabidopsis thaliana]	GPL198	GSE6583
Arabidopsis thaliana	GSM152138	Col-0 control 3 [Arabidopsis thaliana]	GPL198	GSE6583
Arabidopsis thaliana	GSM152139	Col-0 drought 3 [Arabidopsis thaliana]	GPL198	GSE6583
Arabidopsis thaliana	GSM152140	siz1-3 control 1 [Arabidopsis thaliana]	GPL198	GSE6583
Arabidopsis thaliana	GSM152141	siz1-3 drought 1 [Arabidopsis thaliana]	GPL198	GSE6583
Arabidopsis thaliana	GSM152142	siz1-3 control 2 [Arabidopsis thaliana]	GPL198	GSE6583
Arabidopsis thaliana	GSM152143	siz1-3 drought 2 [Arabidopsis thaliana]	GPL198	GSE6583
Arabidopsis thaliana	GSM152144	siz1-3 control 3 [Arabidopsis thaliana]	GPL198	GSE6583
Arabidopsis thaliana	GSM152145	siz1-3 drought 3 [Arabidopsis thaliana]	GPL198	GSE6583
Arabidopsis thaliana	GSM153922	No ABA control rep1 [Arabidopsis thaliana]	GPL198	GSE6638
Arabidopsis thaliana	GSM153923	No ABA control rep2 [Arabidopsis thaliana]	GPL198	GSE6638
Arabidopsis thaliana	GSM153924	ABA control rep1 [Arabidopsis thaliana]	GPL198	GSE6638
Arabidopsis thaliana	GSM153925	ABA control rep2 [Arabidopsis thaliana]	GPL198	GSE6638
Arabidopsis thaliana	GSM153926	ahg1-1 rep1 [Arabidopsis thaliana]	GPL198	GSE6638
Arabidopsis thaliana	GSM153927	ahg1-1 rep2 [Arabidopsis thaliana]	GPL198	GSE6638
Arabidopsis thaliana	GSM153928	ahg3-1 rep1 [Arabidopsis thaliana]	GPL198	GSE6638
Arabidopsis thaliana	GSM153929	ahg3-1 rep2 [Arabidopsis thaliana]	GPL198	GSE6638
Arabidopsis thaliana	GSM154503	Arabidopsis desiccated mature pollen grains rep1 [Arabidopsis thaliana]	GPL198	GSE6696
Arabidopsis thaliana	GSM154504	Arabidopsis desiccated mature pollen grains rep2 [Arabidopsis thaliana]	GPL198	GSE6696
Arabidopsis thaliana	GSM154505	Arabidopsis hydrated pollen grains rep1 [Arabidopsis thaliana]	GPL198	GSE6696
Arabidopsis thaliana	GSM154506	Arabidopsis hydrated pollen grains rep2 [Arabidopsis thaliana]	GPL198	GSE6696
Arabidopsis thaliana	GSM154507	Arabidopsis growing pollen tubes rep1 [Arabidopsis thaliana]	GPL198	GSE6696
Arabidopsis thaliana	GSM154508	Arabidopsis growing pollen tubes rep2 [Arabidopsis thaliana]	GPL198	GSE6696
Oryza sativa	GSM154829	Root_DMSO-treatment_30min_replicate 1 [Oryza sativa]	GPL2025	GSE6719
Oryza sativa	GSM154831	Root_DMSO-treatment_30min_replicate 2 [Oryza sativa]	GPL2025	GSE6719
Oryza sativa	GSM154832	Root_DMSO-treatment_30min_replicate 3 [Oryza sativa]	GPL2025	GSE6719
Oryza sativa	GSM154833	Root_tZ-treatment_30min_replicate 1 [Oryza sativa]	GPL2025	GSE6719
Oryza sativa	GSM154937	Root_tZ-treatment_30min_replicate 2 [Oryza sativa]	GPL2025	GSE6719
Oryza sativa	GSM154938	Root_tZ-treatment_30min_replicate 3 [Oryza sativa]	GPL2025	GSE6719
Oryza sativa	GSM154939	Root_DMSO-treatment_120min_replicate 1 [Oryza sativa]	GPL2025	GSE6719
Oryza sativa	GSM154940	Root_DMSO-treatment_120min_replicate 2 [Oryza sativa]	GPL2025	GSE6719
Oryza sativa	GSM154941	Root_DMSO-treatment_120min_replicate 3 [Oryza sativa]	GPL2025	GSE6719
Oryza sativa	GSM154942	Root_tZ-treatment_120min_replicate 1 [Oryza sativa]	GPL2025	GSE6719
Oryza sativa	GSM154943	Root_tZ-treatment_120min_replicate 2 [Oryza sativa]	GPL2025	GSE6719
Oryza sativa	GSM154944	Root_tZ-treatment_120min_replicate 3 [Oryza sativa]	GPL2025	GSE6719
Oryza sativa	GSM154945	Leaf_DMSO-treatment_30min_replicate 1 [Oryza sativa]	GPL2025	GSE6719
Oryza sativa	GSM154946	Leaf_DMSO-treatment_30min_replicate 2 [Oryza sativa]	GPL2025	GSE6719
Oryza sativa	GSM154947	Leaf_DMSO-treatment_30min_replicate 3 [Oryza sativa]	GPL2025	GSE6719
Oryza sativa	GSM154948	Leaf_tZ-treatment_30min_replicate 1 [Oryza sativa]	GPL2025	GSE6719
Oryza sativa	GSM154949	Leaf_tZ-treatment_30min_replicate 2 [Oryza sativa]	GPL2025	GSE6719
Oryza sativa	GSM154950	Leaf_tZ-treatment_30min_replicate 3 [Oryza sativa]	GPL2025	GSE6719
Oryza sativa	GSM154951	Leaf_DMSO-treatment_120min_replicate 1 [Oryza sativa]	GPL2025	GSE6719
Oryza sativa	GSM154952	Leaf_DMSO-treatment_120min_replicate 2 [Oryza sativa]	GPL2025	GSE6719
Oryza sativa	GSM154953	Leaf_DMSO-treatment_120min_replicate 3 [Oryza sativa]	GPL2025	GSE6719
Oryza sativa	GSM154954	Leaf_tZ-treatment_120min_replicate 1 [Oryza sativa]	GPL2025	GSE6719
Oryza sativa	GSM154955	Leaf_tZ-treatment_120min_replicate 2 [Oryza sativa]	GPL2025	GSE6719
Oryza sativa	GSM154956	Leaf_tZ-treatment_120min_replicate 3 [Oryza sativa]	GPL2025	GSE6719
Oryza sativa	GSM154957	Leaf_control_replicate 1 [Oryza sativa]	GPL2025	GSE6720
Oryza sativa	GSM154958	Leaf_control_replicate 2 [Oryza sativa]	GPL2025	GSE6720
Oryza sativa	GSM154959	Leaf_OsRR6-overexpressor_replicate 1 [Oryza sativa]	GPL2025	GSE6720
Oryza sativa	GSM154960	Leaf_OsRR6-overexpressor_replicate 2 [Oryza sativa]	GPL2025	GSE6720
Solanum lycopersicum	GSM155103	Tomato_Rep1 [Solanum lycopersicum]	GPL4741	GSE6736
Solanum lycopersicum	GSM155104	Tomato_Rep2 [Solanum lycopersicum]	GPL4741	GSE6736
Solanum lycopersicum	GSM155105	Tomato_Rep3 [Solanum lycopersicum]	GPL4741	GSE6736
Solanum lycopersicum	GSM155106	Dodder_Tomato_Rep1 [Cuscuta pentagona]	GPL4741	GSE6736
Solanum lycopersicum	GSM155107	Dodder_Tomato_Rep2 [Cuscuta pentagona]	GPL4741	GSE6736
Solanum lycopersicum	GSM155141	Dodder_Tomato_Rep3 [Cuscuta pentagona]	GPL4741	GSE6736
Solanum lycopersicum	GSM155175	Dodder_Arabidopsis [Cuscuta pentagona]	GPL4741	GSE6736
Solanum lycopersicum	GSM155176	Dodder_Tobacco [Cuscuta pentagona]	GPL4741	GSE6736
Solanum lycopersicum	GSM155177	Dodder_Pumpkin_Rep1 [Cuscuta pentagona]	GPL4741	GSE6736
Solanum lycopersicum	GSM155178	Dodder_Pumpkin_Rep2 [Cuscuta pentagona]	GPL4741	GSE6736
Arabidopsis thaliana	GSM156790	control rep1 [Arabidopsis thaliana]	GPL198	GSE6788
Arabidopsis thaliana	GSM156791	albino rep1 [Arabidopsis thaliana]	GPL198	GSE6788
Arabidopsis thaliana	GSM156792	control rep2 [Arabidopsis thaliana]	GPL198	GSE6788
Arabidopsis thaliana	GSM156793	albino rep2 [Arabidopsis thaliana]	GPL198	GSE6788
Arabidopsis thaliana	GSM157144	Seedling_WT_rep1 [Arabidopsis thaliana]	GPL198	GSE6812
Arabidopsis thaliana	GSM157145	Seedling_WT_rep2 [Arabidopsis thaliana]	GPL198	GSE6812
Arabidopsis thaliana	GSM157146	Seedling_WT_rep3 [Arabidopsis thaliana]	GPL198	GSE6812
Arabidopsis thaliana	GSM157147	Seedling_OETOP6A1_rep1 [Arabidopsis thaliana]	GPL198	GSE6812
Arabidopsis thaliana	GSM157148	Seedling_OETOP6A1_rep2 [Arabidopsis thaliana]	GPL198	GSE6812
Arabidopsis thaliana	GSM157149	Seedling_OETOP6A1_rep3 [Arabidopsis thaliana]	GPL198	GSE6812
Arabidopsis thaliana	GSM157299	JPritchard_A-1_CTR_Rep1_ATH1 [Arabidopsis thaliana]	GPL198	GSE6823
Arabidopsis thaliana	GSM158680	Col_dark_early_rep1 [Arabidopsis thaliana]	GPL198	GSE6906
Arabidopsis thaliana	GSM158681	Col_dark_late_rep1 [Arabidopsis thaliana]	GPL198	GSE6906
Arabidopsis thaliana	GSM158701	HY213-MOCK-REP1 [Arabidopsis thaliana]	GPL198	GSE6954
Arabidopsis thaliana	GSM158702	HY213-ESTRADIOL-REP1 [Arabidopsis thaliana]	GPL198	GSE6954
Arabidopsis thaliana	GSM158703	WT-ESTRADIOL-REP1 [Arabidopsis thaliana]	GPL198	GSE6954
Arabidopsis thaliana	GSM158704	HY213-MOCK-REP2 [Arabidopsis thaliana]	GPL198	GSE6954
Arabidopsis thaliana	GSM158705	HY213-ESTRADIOL-REP2 [Arabidopsis thaliana]	GPL198	GSE6954
Arabidopsis thaliana	GSM158706	WT-ESTRADIOL-REP2 [Arabidopsis thaliana]	GPL198	GSE6954
Oryza sativa	GSM159172	Rice coleoptiles, 4 days old, aerobic, replicate N.1 (sample#9) [Oryza sativa]	GPL2025	GSE6908
Oryza sativa	GSM159173	Rice coleoptiles, 4 days old, aerobic, replicate N.2 (sample#10) [Oryza sativa]	GPL2025	GSE6908
Oryza sativa	GSM159177	Root, 7-day-old Seedling, biological rep 1 [Oryza sativa]	GPL2025	GSE6893
Oryza sativa	GSM159178	Root, 7-day-old Seedling, biological rep 2 [Oryza sativa]	GPL2025	GSE6893
Oryza sativa	GSM159179	Root, 7-day-old Seedling, biological rep 3 [Oryza sativa]	GPL2025	GSE6893
Oryza sativa	GSM159180	Mature leaf, biological rep 1 [Oryza sativa]	GPL2025	GSE6893
Oryza sativa	GSM159181	Mature leaf, biological rep 2 [Oryza sativa]	GPL2025	GSE6893
Oryza sativa	GSM159182	Mature leaf, biological rep 3 [Oryza sativa]	GPL2025	GSE6893
Oryza sativa	GSM159183	Y Leaf, biological rep 1 [Oryza sativa]	GPL2025	GSE6893
Oryza sativa	GSM159184	Y Leaf, biological rep 2 [Oryza sativa]	GPL2025	GSE6893
Oryza sativa	GSM159185	Y Leaf, biological rep 3 [Oryza sativa]	GPL2025	GSE6893
Oryza sativa	GSM159186	SAM, biological rep 1 [Oryza sativa]	GPL2025	GSE6893
Oryza sativa	GSM159187	SAM, biological rep 2 [Oryza sativa]	GPL2025	GSE6893
Oryza sativa	GSM159188	SAM, biological rep 3 [Oryza sativa]	GPL2025	GSE6893
Oryza sativa	GSM159189	Young inflorescence (P1, upto 3 cm), biological rep 1 [Oryza sativa]	GPL2025	GSE6893
Oryza sativa	GSM159190	Young inflorescence (P1, upto 3 cm), biological rep 2 [Oryza sativa]	GPL2025	GSE6893
Oryza sativa	GSM159191	Young inflorescence (P1, upto 3 cm), biological rep 3 [Oryza sativa]	GPL2025	GSE6893
Oryza sativa	GSM159192	Inflorescence (P2, 3 - 5 cm), biological rep 1 [Oryza sativa]	GPL2025	GSE6893
Oryza sativa	GSM159193	Inflorescence (P2, 3 - 5 cm), biological rep 2 [Oryza sativa]	GPL2025	GSE6893
Oryza sativa	GSM159194	Inflorescence (P2, 3 - 5 cm), biological rep 3 [Oryza sativa]	GPL2025	GSE6893
Oryza sativa	GSM159195	Inflorescence (P3, 5 - 10 cm), biological rep 1 [Oryza sativa]	GPL2025	GSE6893
Oryza sativa	GSM159196	Inflorescence (P3, 5 - 10 cm), biological rep 2 [Oryza sativa]	GPL2025	GSE6893
Oryza sativa	GSM159197	Inflorescence (P3, 5 - 10 cm), biological rep 3 [Oryza sativa]	GPL2025	GSE6893
Oryza sativa	GSM159198	Inflorescence (P4, 10 - 15 cm), biological rep 1 [Oryza sativa]	GPL2025	GSE6893
Oryza sativa	GSM159199	Inflorescence (P4, 10 - 15 cm), biological rep 2 [Oryza sativa]	GPL2025	GSE6893
Oryza sativa	GSM159200	Inflorescence (P4, 10 - 15 cm), biological rep 3 [Oryza sativa]	GPL2025	GSE6893
Oryza sativa	GSM159201	Inflorescence (P5, 15 - 22 cm), biological rep 1 [Oryza sativa]	GPL2025	GSE6893
Oryza sativa	GSM159202	Inflorescence (P5, 15 - 22 cm), biological rep 2 [Oryza sativa]	GPL2025	GSE6893
Oryza sativa	GSM159203	Inflorescence (P5, 15 - 22 cm), biological rep 3 [Oryza sativa]	GPL2025	GSE6893
Oryza sativa	GSM159204	Inflorescence (P6, 22 - 30 cm), biological rep 1 [Oryza sativa]	GPL2025	GSE6893
Oryza sativa	GSM159205	Inflorescence (P6, 22 - 30 cm), biological rep 2 [Oryza sativa]	GPL2025	GSE6893
Oryza sativa	GSM159206	Inflorescence (P6, 22 - 30 cm), biological rep 3 [Oryza sativa]	GPL2025	GSE6893
Oryza sativa	GSM159207	Seed (S1, 0 - 2 dap), biological rep 1 [Oryza sativa]	GPL2025	GSE6893
Oryza sativa	GSM159208	Seed (S1, 0 - 2 dap), biological rep 2 [Oryza sativa]	GPL2025	GSE6893
Oryza sativa	GSM159209	Seed (S1, 0 - 2 dap), biological rep 3 [Oryza sativa]	GPL2025	GSE6893
Oryza sativa	GSM159210	Seed (S2, 3 - 4 dap), biological rep 1 [Oryza sativa]	GPL2025	GSE6893
Oryza sativa	GSM159211	Seed (S2, 3 - 4 dap), biological rep 2 [Oryza sativa]	GPL2025	GSE6893
Oryza sativa	GSM159212	Seed (S2, 3 - 4 dap), biological rep 3 [Oryza sativa]	GPL2025	GSE6893
Oryza sativa	GSM159213	Seed (S3, 5 - 10 dap), biological rep 1 [Oryza sativa]	GPL2025	GSE6893
Oryza sativa	GSM159214	Seed (S3, 5 - 10 dap), biological rep 2 [Oryza sativa]	GPL2025	GSE6893
Oryza sativa	GSM159215	Seed (S3, 5 - 10 dap), biological rep 3 [Oryza sativa]	GPL2025	GSE6893
Oryza sativa	GSM159216	Seed (S4, 11 - 20 dap), biological rep 1 [Oryza sativa]	GPL2025	GSE6893
Oryza sativa	GSM159217	Seed (S4, 11 - 20 dap), biological rep 2 [Oryza sativa]	GPL2025	GSE6893
Oryza sativa	GSM159218	Seed (S4, 11 - 20 dap), biological rep 3 [Oryza sativa]	GPL2025	GSE6893
Oryza sativa	GSM159219	Seed (S5, 21 - 29 dap), biological rep 1 [Oryza sativa]	GPL2025	GSE6893
Oryza sativa	GSM159220	Seed (S5, 21 - 29 dap), biological rep 2 [Oryza sativa]	GPL2025	GSE6893
Oryza sativa	GSM159221	Seed (S5, 21 - 29 dap), biological rep 3 [Oryza sativa]	GPL2025	GSE6893
Oryza sativa	GSM159259	7-day-old Seedling, biological rep 1 [Oryza sativa]	GPL2025	GSE6901
Oryza sativa	GSM159260	7-day-old Seedling, biological rep 2 [Oryza sativa]	GPL2025	GSE6901
Oryza sativa	GSM159261	7-day-old Seedling, biological rep 3 [Oryza sativa]	GPL2025	GSE6901
Oryza sativa	GSM159262	Drought stress, biological rep 1 [Oryza sativa]	GPL2025	GSE6901
Oryza sativa	GSM159263	Drought stress, biological rep 2 [Oryza sativa]	GPL2025	GSE6901
Oryza sativa	GSM159264	Drought stress, biological rep 3 [Oryza sativa]	GPL2025	GSE6901
Oryza sativa	GSM159265	Salt stress, biological rep 1 [Oryza sativa]	GPL2025	GSE6901
Oryza sativa	GSM159266	Salt stress, biological rep 2 [Oryza sativa]	GPL2025	GSE6901
Oryza sativa	GSM159267	Salt stress, biological rep 3 [Oryza sativa]	GPL2025	GSE6901
Oryza sativa	GSM159268	Cold stress, biological rep 1 [Oryza sativa]	GPL2025	GSE6901
Oryza sativa	GSM159269	Cold stress, biological rep 2 [Oryza sativa]	GPL2025	GSE6901
Oryza sativa	GSM159270	Cold stress, biological rep 3 [Oryza sativa]	GPL2025	GSE6901
Oryza sativa	GSM159271	Rice coleoptiles, 4 days old, anoxic, REPLICATE 1 (Sample #11) [Oryza sativa]	GPL2025	GSE6908
Oryza sativa	GSM159272	Rice coleoptiles, 4 days old, anoxic, REPLICATE 2 (Sample #12) [Oryza sativa]	GPL2025	GSE6908
Arabidopsis thaliana	GSM159273	Col_dark_early_rep2 [Arabidopsis thaliana]	GPL198	GSE6906
Arabidopsis thaliana	GSM159291	Col_dark_late_rep2 [Arabidopsis thaliana]	GPL198	GSE6906
Arabidopsis thaliana	GSM159298	Col_dark_early_rep3 [Arabidopsis thaliana]	GPL198	GSE6906
Arabidopsis thaliana	GSM159299	Col_dark_late_rep3 [Arabidopsis thaliana]	GPL198	GSE6906
Arabidopsis thaliana	GSM159300	CCA1-34_dark_early_rep1 [Arabidopsis thaliana]	GPL198	GSE6906
Arabidopsis thaliana	GSM159301	CCA1-34_dark_late_rep1 [Arabidopsis thaliana]	GPL198	GSE6906
Arabidopsis thaliana	GSM159302	CCA1-34_dark_early_rep2 [Arabidopsis thaliana]	GPL198	GSE6906
Arabidopsis thaliana	GSM159304	CCA1-34_dark_late_rep2 [Arabidopsis thaliana]	GPL198	GSE6906
Arabidopsis thaliana	GSM159321	CCA1-34_dark_early_rep3 [Arabidopsis thaliana]	GPL198	GSE6906
Arabidopsis thaliana	GSM159326	CCA1-34_dark_late_rep3 [Arabidopsis thaliana]	GPL198	GSE6906
Hordeum vulgare	GSM160464	drought control rep1 [Hordeum vulgare]	GPL1340	GSE6990
Hordeum vulgare	GSM160744	drought control rep2 [Hordeum vulgare]	GPL1340	GSE6990
Hordeum vulgare	GSM160815	drought control rep3 [Hordeum vulgare]	GPL1340	GSE6990
Hordeum vulgare	GSM160819	38% SWC rep1 [Hordeum vulgare]	GPL1340	GSE6990
Hordeum vulgare	GSM160822	38% SWC rep3 [Hordeum vulgare]	GPL1340	GSE6990
Hordeum vulgare	GSM160823	19% SWC rep1 [Hordeum vulgare]	GPL1340	GSE6990
Hordeum vulgare	GSM160826	19% SWC rep3 [Hordeum vulgare]	GPL1340	GSE6990
Hordeum vulgare	GSM160831	7% SWC rep1 [Hordeum vulgare]	GPL1340	GSE6990
Hordeum vulgare	GSM161148	7% SWC rep3 [Hordeum vulgare]	GPL1340	GSE6990
Hordeum vulgare	GSM161200	cold treatment rep1 [Hordeum vulgare]	GPL1340	GSE6993
Hordeum vulgare	GSM161220	cold treatment rep2 [Hordeum vulgare]	GPL1340	GSE6993
Hordeum vulgare	GSM161221	cold treatment rep3 [Hordeum vulgare]	GPL1340	GSE6993
Arabidopsis thaliana	GSM161533	Control for GR-REV dex treatment mock induced WT Ler seedlings [Arabidopsis thaliana]	GPL198	GSE7003
Arabidopsis thaliana	GSM161534	Control for GR-REV dex treatment mock induced transgenic GRREV seedlings [Arabidopsis thaliana]	GPL198	GSE7003
Arabidopsis thaliana	GSM161535	Control for GR-REV dex treatment dexamethasone induced Ler seedlings [Arabidopsis thaliana]	GPL198	GSE7003
Arabidopsis thaliana	GSM161536	ExperimentDexamethasone induction of GR-REV transgenic Ler seedlings [Arabidopsis thaliana]	GPL198	GSE7003
Zea mays	GSM162264	Mutant 2 with array type maize from Affymetrix [Zea mays]	GPL4032	GSE7030
Zea mays	GSM162265	Wild type 1 with array type maize from Affymetrix [Zea mays]	GPL4032	GSE7030
Zea mays	GSM162266	Wild type 2 with array type maize from Affymetrix [Zea mays]	GPL4032	GSE7030
Zea mays	GSM162267	Mutant 1 with array type maize from Affymetrix [Zea mays]	GPL4032	GSE7030
Arabidopsis thaliana	GSM170896	Col-0 -ABA repl1 [Arabidopsis thaliana]	GPL198	GSE7112
Arabidopsis thaliana	GSM170897	Col-0 +ABA repl1 [Arabidopsis thaliana]	GPL198	GSE7112
Arabidopsis thaliana	GSM170899	abh1 -ABA repl1 [Arabidopsis thaliana]	GPL198	GSE7112
Arabidopsis thaliana	GSM170911	abh1 +ABA repl1 [Arabidopsis thaliana]	GPL198	GSE7112
Arabidopsis thaliana	GSM170923	Col-0 -ABA repl2 [Arabidopsis thaliana]	GPL198	GSE7112
Glycine max	GSM170924	V2 Control, biological rep1 [Glycine max]	GPL4592	GSE7108
Glycine max	GSM170925	V2 Control, biological rep2 [Glycine max]	GPL4592	GSE7108
Glycine max	GSM170926	Rust Innoculated, biological rep1 [Glycine max]	GPL4592	GSE7108
Glycine max	GSM170927	Rust Innoculated, biological rep2 [Glycine max]	GPL4592	GSE7108
Glycine max	GSM170928	V2 Control, biological rep3 [Glycine max]	GPL4592	GSE7108
Glycine max	GSM170929	Rust Innoculated, biological rep3 [Glycine max]	GPL4592	GSE7108
Arabidopsis thaliana	GSM170930	abh1 -ABA repl2 [Arabidopsis thaliana]	GPL198	GSE7112
Arabidopsis thaliana	GSM170931	Col-0 +ABA repl2 [Arabidopsis thaliana]	GPL198	GSE7112
Arabidopsis thaliana	GSM170940	abh1 +ABA repl2 [Arabidopsis thaliana]	GPL198	GSE7112
Glycine max	GSM171599	10_W.I.M.3, Experimental replicate W [Glycine max; Phytophthora sojae]	GPL4592	GSE7124
Glycine max	GSM171604	11_Y.L.M.3, Experimental replicate Y [Phytophthora sojae; Glycine max]	GPL4592	GSE7124
Glycine max	GSM171605	11_Z.E.I.5, Experimental replicate Z [Glycine max; Phytophthora sojae]	GPL4592	GSE7124
Glycine max	GSM171606	12_V.I.M.5, Experimental replicate V [Glycine max; Phytophthora sojae]	GPL4592	GSE7124
Glycine max	GSM171613	13_Z.I.I.5, Experimental replicate Z [Phytophthora sojae; Glycine max]	GPL4592	GSE7124
Glycine max	GSM171621	15_Z.L.I.3, Experimental replicate Z [Phytophthora sojae; Glycine max]	GPL4592	GSE7124
Glycine max	GSM171622	16_V.B.M.5, Experimental replicate V [Glycine max; Phytophthora sojae]	GPL4592	GSE7124
Glycine max	GSM171625	16_Z.A.M.5, Experimental replicate Z [Phytophthora sojae; Glycine max]	GPL4592	GSE7124
Glycine max	GSM171636	19_Y.B.M.5, Experimental replicate Y [Glycine max; Phytophthora sojae]	GPL4592	GSE7124
Glycine max	GSM171638	1_V.B.I.3, Experimental replicate V [Phytophthora sojae; Glycine max]	GPL4592	GSE7124
Glycine max	GSM171640	1_Y.C.M.3, Experimental replicate Y [Glycine max; Phytophthora sojae]	GPL4592	GSE7124
Glycine max	GSM171648	21_Y.L.I.3, Experimental replicate Y [Glycine max; Phytophthora sojae]	GPL4592	GSE7124
Glycine max	GSM171649	21_Z.K.M.5, Experimental replicate Z [Glycine max; Phytophthora sojae]	GPL4592	GSE7124
Glycine max	GSM171655	23_W.B.I.5, Experimental replicate W [Glycine max; Phytophthora sojae]	GPL4592	GSE7124
Glycine max	GSM171658	24_V.K.I.3, Experimental replicate V [Glycine max; Phytophthora sojae]	GPL4592	GSE7124
Glycine max	GSM171659	24_W.F.I.3, Experimental replicate W [Phytophthora sojae; Glycine max]	GPL4592	GSE7124
Glycine max	GSM171661	24_Z.C.I.5, Experimental replicate Z [Glycine max; Phytophthora sojae]	GPL4592	GSE7124
Glycine max	GSM171668	26_Y.L.I.5, Experimental replicate Y [Glycine max; Phytophthora sojae]	GPL4592	GSE7124
Glycine max	GSM171670	27_V.B.I.5, Experimental replicate V [Glycine max; Phytophthora sojae]	GPL4592	GSE7124
Glycine max	GSM171673	27_Z.C.M.3, Experimental replicate Z [Glycine max; Phytophthora sojae]	GPL4592	GSE7124
Glycine max	GSM171674	28_V.A.M.3, Experimental replicate V [Glycine max; Phytophthora sojae]	GPL4592	GSE7124
Glycine max	GSM171676	28_Y.I.M.3, Experimental replicate Y [Glycine max; Phytophthora sojae]	GPL4592	GSE7124
Glycine max	GSM171686	30_V.F.I.3, Experimental replicate V [Glycine max; Phytophthora sojae]	GPL4592	GSE7124
Glycine max	GSM171691	31_W.L.I.3, Experimental replicate W [Glycine max; Phytophthora sojae]	GPL4592	GSE7124
Glycine max	GSM171692	31_Y.A.I.5, Experimental replicate Y [Phytophthora sojae; Glycine max]	GPL4592	GSE7124
Glycine max	GSM171694	32_V.L.M.3, Experimental replicate V [Glycine max; Phytophthora sojae]	GPL4592	GSE7124
Glycine max	GSM171698	3_V.K.M.3, Experimental replicate V [Glycine max; Phytophthora sojae]	GPL4592	GSE7124
Glycine max	GSM171700	3_Y.F.I.5, Experimental replicate Y [Glycine max; Phytophthora sojae]	GPL4592	GSE7124
Glycine max	GSM171701	3_Z.A.I.3, Experimental replicate Z [Glycine max; Phytophthora sojae]	GPL4592	GSE7124
Glycine max	GSM171704	4_Y.A.M.5, Experimental replicate Y [Glycine max; Phytophthora sojae]	GPL4592	GSE7124
Glycine max	GSM171706	5_V.C.M.3, Experimental replicate V [Glycine max; Phytophthora sojae]	GPL4592	GSE7124
Glycine max	GSM171716	7_Y.I.I.3, Experimental replicate Y [Glycine max; Phytophthora sojae]	GPL4592	GSE7124
Glycine max	GSM171718	8_V.F.I.5, Experimental replicate V [Glycine max; Phytophthora sojae]	GPL4592	GSE7124
Glycine max	GSM171722	9_V.F.M.3, Experimental replicate V [Glycine max; Phytophthora sojae]	GPL4592	GSE7124
Oryza sativa	GSM173080	Rice MH63 Control2 [Oryza sativa]	GPL2025	GSE7197
Oryza sativa	GSM173086	Rice MH63 Control1 [Oryza sativa]	GPL2025	GSE7197
Oryza sativa	GSM173089	Rice MH63 Control3 [Oryza sativa]	GPL2025	GSE7197
Oryza sativa	GSM173091	Rice OsSRT1 RNAi transgenic line LM1 [Oryza sativa]	GPL2025	GSE7197
Oryza sativa	GSM173093	Rice OsSRT1 RNAi transgenic line LM2 [Oryza sativa]	GPL2025	GSE7197
Oryza sativa	GSM173094	Rice OsSRT1 RNAi transgenic line LM3 [Oryza sativa]	GPL2025	GSE7197
Arabidopsis thaliana	GSM173442	wild-type Arabidopsis, biological rep1 [Arabidopsis thaliana]	GPL198	GSE7211
Arabidopsis thaliana	GSM173443	wild-type Arabidopsis, biological rep2 [Arabidopsis thaliana]	GPL198	GSE7211
Arabidopsis thaliana	GSM173444	wild-type Arabidopsis, biological rep3 [Arabidopsis thaliana]	GPL198	GSE7211
Arabidopsis thaliana	GSM173445	oxt6 mutant, biological rep1 [Arabidopsis thaliana]	GPL198	GSE7211
Arabidopsis thaliana	GSM173446	oxt6 mutant, biological rep2 [Arabidopsis thaliana]	GPL198	GSE7211
Arabidopsis thaliana	GSM173447	oxt6 mutant, biological rep3 [Arabidopsis thaliana]	GPL198	GSE7211
Arabidopsis thaliana	GSM173448	oxt6AtCPSF30 line 5, biological rep1 [Arabidopsis thaliana]	GPL198	GSE7211
Arabidopsis thaliana	GSM173449	oxt6AtCPSF30 line 5, biological rep2 [Arabidopsis thaliana]	GPL198	GSE7211
Arabidopsis thaliana	GSM173450	oxt6AtCPSF30 line 6, biological rep1 [Arabidopsis thaliana]	GPL198	GSE7211
Arabidopsis thaliana	GSM173451	oxt6AtCPSF30 line 6, biological rep2 [Arabidopsis thaliana]	GPL198	GSE7211
Arabidopsis thaliana	GSM173621	Col-0 rep1 [Arabidopsis thaliana]	GPL198	GSE7227
Arabidopsis thaliana	GSM173623	Col-0 rep2 [Arabidopsis thaliana]	GPL198	GSE7227
Arabidopsis thaliana	GSM173624	Col-0 rep3 [Arabidopsis thaliana]	GPL198	GSE7227
Arabidopsis thaliana	GSM173626	ARF10 rep1 [Arabidopsis thaliana]	GPL198	GSE7227
Arabidopsis thaliana	GSM173628	ARF10 rep2 [Arabidopsis thaliana]	GPL198	GSE7227
Arabidopsis thaliana	GSM173629	ARF10 rep3 [Arabidopsis thaliana]	GPL198	GSE7227
Arabidopsis thaliana	GSM173648	mARF10 rep1 [Arabidopsis thaliana]	GPL198	GSE7227
Arabidopsis thaliana	GSM173649	mARF10 rep2 [Arabidopsis thaliana]	GPL198	GSE7227
Arabidopsis thaliana	GSM173651	mARF10 rep3 [Arabidopsis thaliana]	GPL198	GSE7227
Oryza sativa	GSM174883	A mock 3 dpi rep 1 with array type rice from Affymetrix [Oryza sativa]	GPL2025	GSE7256
Oryza sativa	GSM174884	E mock 4 dpi rep 1 with array type rice from Affymetrix [Oryza sativa]	GPL2025	GSE7256
Oryza sativa	GSM174885	B FR13 3 dpi rep 1 with array type rice from Affymetrix [Oryza sativa]	GPL2025	GSE7256
Oryza sativa	GSM174886	F FR13 4 dpi rep 1 with array type rice from Affymetrix [Oryza sativa]	GPL2025	GSE7256
Oryza sativa	GSM174887	FR13 3 dpi rep 2 with array type rice from Affymetrix [Oryza sativa]	GPL2025	GSE7256
Oryza sativa	GSM174888	C mock 3 dpi rep 2 with array type rice from Affymetrix [Oryza sativa]	GPL2025	GSE7256
Oryza sativa	GSM174889	H FR13 4 dpi rep 2 with array type rice from Affymetrix [Oryza sativa]	GPL2025	GSE7256
Oryza sativa	GSM174890	G mock 4 dpi rep 2 with array type rice from Affymetrix [Oryza sativa]	GPL2025	GSE7256
Arabidopsis thaliana	GSM176876	AWP_AL_Txed_1 [Arabidopsis thaliana]	GPL198	GSE7334
Arabidopsis thaliana	GSM176878	AWP_AL_Txed_2 [Arabidopsis thaliana]	GPL198	GSE7334
Arabidopsis thaliana	GSM176879	AWP_Control_1 [Arabidopsis thaliana]	GPL198	GSE7334
Arabidopsis thaliana	GSM176880	AWP_Control_2 [Arabidopsis thaliana]	GPL198	GSE7334
Arabidopsis thaliana	GSM177119	ga-1 (SALK_109115) mock treated for 1 hr, replicate 1 [Arabidopsis thaliana]	GPL198	GSE7353
Arabidopsis thaliana	GSM177120	ga-1 (SALK_109115) mock treated for 1 hr, replicate 2 [Arabidopsis thaliana]	GPL198	GSE7353
Arabidopsis thaliana	GSM177121	ga-1 (SALK_109115) mock treated for 1 hr, replicate 3 [Arabidopsis thaliana]	GPL198	GSE7353
Arabidopsis thaliana	GSM177122	ga-1 (SALK_109115) treated for 1 hr with 100 uM GA3, replicate 1 [Arabidopsis thaliana]	GPL198	GSE7353
Arabidopsis thaliana	GSM177123	ga-1 (SALK_109115) treated for 1 hr with 100 uM GA3, replicate 2 [Arabidopsis thaliana]	GPL198	GSE7353
Arabidopsis thaliana	GSM177124	ga-1 (SALK_109115) treated for 1 hr with 100 uM GA3, replicate 3 [Arabidopsis thaliana]	GPL198	GSE7353
Arabidopsis thaliana	GSM177125	gid1a-1 gid1b-1 gid1c-2 mock treated for 1 hr, replicate 1 [Arabidopsis thaliana]	GPL198	GSE7353
Arabidopsis thaliana	GSM177126	gid1a-1 gid1b-1 gid1c-2 mock treated for 1 hr, replicate 2 [Arabidopsis thaliana]	GPL198	GSE7353
Arabidopsis thaliana	GSM177127	gid1a-1 gid1b-1 gid1c-2 mock treated for 1 hr, replicate 3 [Arabidopsis thaliana]	GPL198	GSE7353
Arabidopsis thaliana	GSM177128	gid1a-1 gid1b-1 gid1c-2 treated for 1 hr with 100 uM GA3, replicate 1 [Arabidopsis thaliana]	GPL198	GSE7353
Arabidopsis thaliana	GSM177129	gid1a-1 gid1b-1 gid1c-2 treated for 1 hr with 100 uM GA3, replicate 2 [Arabidopsis thaliana]	GPL198	GSE7353
Arabidopsis thaliana	GSM177130	gid1a-1 gid1b-1 gid1c-2 treated for 1 hr with 100 uM GA3, replicate 3 [Arabidopsis thaliana]	GPL198	GSE7353
Arabidopsis thaliana	GSM179958	Arabidopsis roots, air treatment, replica 1 [Arabidopsis thaliana]	GPL198	GSE7432
Arabidopsis thaliana	GSM179959	Arabidopsis roots, air treatment, replica 2 [Arabidopsis thaliana]	GPL198	GSE7432
Arabidopsis thaliana	GSM179960	Arabidopsis roots, ethylene treatment, replica 1 [Arabidopsis thaliana]	GPL198	GSE7432
Arabidopsis thaliana	GSM179961	Arabidopsis roots, ethylene treatment, replica 2 [Arabidopsis thaliana]	GPL198	GSE7432
Arabidopsis thaliana	GSM179963	Arabidopsis aux1 mutant roots, air treatment, replica 1 [Arabidopsis thaliana]	GPL198	GSE7432
Arabidopsis thaliana	GSM179967	Arabidopsis aux1 mutant roots, air treatment, replica 2 [Arabidopsis thaliana]	GPL198	GSE7432
Arabidopsis thaliana	GSM179969	Arabidopsis aux1 mutant roots, ethylene treatment, replica 1 [Arabidopsis thaliana]	GPL198	GSE7432
Arabidopsis thaliana	GSM179970	Arabidopsis aux1 mutant roots, ethylene treatment, replica 2 [Arabidopsis thaliana]	GPL198	GSE7432
Arabidopsis thaliana	GSM179971	Arabidopsis roots, mock treatment, replica 1 [Arabidopsis thaliana]	GPL198	GSE7432
Arabidopsis thaliana	GSM179972	Arabidopsis roots, mock treatment, replica 2 [Arabidopsis thaliana]	GPL198	GSE7432
Arabidopsis thaliana	GSM179973	Arabidopsis roots, IAA treatment, replica 1 [Arabidopsis thaliana]	GPL198	GSE7432
Arabidopsis thaliana	GSM179974	Arabidopsis roots, IAA treatment, replica 2 [Arabidopsis thaliana]	GPL198	GSE7432
Arabidopsis thaliana	GSM179975	Arabidopsis ein2 mutant roots, mock treatment, replica 1 [Arabidopsis thaliana]	GPL198	GSE7432
Arabidopsis thaliana	GSM179976	Arabidopsis ein2 mutant roots, mock treatment, replica 2 [Arabidopsis thaliana]	GPL198	GSE7432
Arabidopsis thaliana	GSM179977	Arabidopsis ein2 mutant roots, IAA treatment, replica 1 [Arabidopsis thaliana]	GPL198	GSE7432
Arabidopsis thaliana	GSM179978	Arabidopsis ein2 mutant roots, IAA treatment, replica 2 [Arabidopsis thaliana]	GPL198	GSE7432
Glycine max	GSM182029	Laser capture microdissected (LCM) embryo proper at the heart stage, biological replicate 1 [Glycine max]	GPL4592	GSE7511
Glycine max	GSM182030	Laser capture microdissected (LCM) embryo proper at the heart stage, biological replicate 2 [Glycine max]	GPL4592	GSE7511
Glycine max	GSM182031	Laser capture microdissected (LCM) embryo proper at the heart stage, biological replicate 3 [Glycine max]	GPL4592	GSE7511
Glycine max	GSM182032	Laser capture microdissected (LCM) suspensor at the heart stage, biological replicate 1 [Glycine max]	GPL4592	GSE7511
Glycine max	GSM182033	Laser capture microdissected (LCM) suspensor at the heart stage, biological replicate 2 [Glycine max]	GPL4592	GSE7511
Glycine max	GSM182034	Laser capture microdissected (LCM) suspensor at the heart stage, biological replicate 3 [Glycine max]	GPL4592	GSE7511
Glycine max	GSM182035	Laser capture microdissected (LCM) endosperm at the heart stage, biological replicate 1 [Glycine max]	GPL4592	GSE7511
Glycine max	GSM182036	Laser capture microdissected (LCM) endosperm at the heart stage, biological replicate 2 [Glycine max]	GPL4592	GSE7511
Glycine max	GSM182037	Laser capture microdissected (LCM) endothelium at the heart stage, biological replicate 1 [Glycine max]	GPL4592	GSE7511
Glycine max	GSM182038	Laser capture microdissected (LCM) endothelium at the heart stage, biological replicate 2 [Glycine max]	GPL4592	GSE7511
Glycine max	GSM182039	Laser capture microdissected (LCM) epidermis at the heart stage, biological replicate 1 [Glycine max]	GPL4592	GSE7511
Glycine max	GSM182040	Laser capture microdissected (LCM) epidermis at the heart stage, biological replicate 2 [Glycine max]	GPL4592	GSE7511
Glycine max	GSM182041	Laser capture microdissected (LCM) hilum at the heart stage, biological replicate 1 [Glycine max]	GPL4592	GSE7511
Glycine max	GSM182042	Laser capture microdissected (LCM) hilum at the heart stage, biological replicate 2 [Glycine max]	GPL4592	GSE7511
Glycine max	GSM182043	Laser capture microdissected (LCM) inner integument at the heart stage, biological replicate 1 [Glycine max]	GPL4592	GSE7511
Glycine max	GSM182044	Laser capture microdissected (LCM) inner integument at the heart stage, biological replicate 2 [Glycine max]	GPL4592	GSE7511
Glycine max	GSM182045	Laser capture microdissected (LCM) outer integument at the heart stage, biological replicate 1 [Glycine max]	GPL4592	GSE7511
Glycine max	GSM182046	Laser capture microdissected (LCM) outer integument at the heart stage, biological replicate 2 [Glycine max]	GPL4592	GSE7511
Glycine max	GSM182047	Whole Seed at the heart stage, biological replicate 1 [Glycine max]	GPL4592	GSE7511
Glycine max	GSM182048	Whole Seed at the heart stage, biological replicate 2 [Glycine max]	GPL4592	GSE7511
Arabidopsis thaliana	GSM183504	WT_for_MYB29/76_rep1 [Arabidopsis thaliana]	GPL198	GSE7570
Arabidopsis thaliana	GSM183505	WT_for_MYB29/76_rep2 [Arabidopsis thaliana]	GPL198	GSE7570
Arabidopsis thaliana	GSM183506	WT_for_MYB29/76_rep3 [Arabidopsis thaliana]	GPL198	GSE7570
Arabidopsis thaliana	GSM183507	WT_for_ATR1/MYB51_rep1 [Arabidopsis thaliana]	GPL198	GSE7570
Arabidopsis thaliana	GSM183508	WT_for_ATR1/MYB51_rep2 [Arabidopsis thaliana]	GPL198	GSE7570
Arabidopsis thaliana	GSM183509	WT_for_miR_rep1 [Arabidopsis thaliana]	GPL198	GSE7570
Arabidopsis thaliana	GSM183510	WT_for_miR_rep2 [Arabidopsis thaliana]	GPL198	GSE7570
Arabidopsis thaliana	GSM183511	MYB76_OE_rep1 [Arabidopsis thaliana]	GPL198	GSE7570
Arabidopsis thaliana	GSM183512	MYB76_OE_rep2 [Arabidopsis thaliana]	GPL198	GSE7570
Arabidopsis thaliana	GSM183513	MYB29_OE_rep1 [Arabidopsis thaliana]	GPL198	GSE7570
Arabidopsis thaliana	GSM183514	MYB29_OE_rep2 [Arabidopsis thaliana]	GPL198	GSE7570
Arabidopsis thaliana	GSM183515	ATR1_OE_rep1 [Arabidopsis thaliana]	GPL198	GSE7570
Arabidopsis thaliana	GSM183516	MYB51_OE_rep1 [Arabidopsis thaliana]	GPL198	GSE7570
Arabidopsis thaliana	GSM183517	MYB51_OE_rep2 [Arabidopsis thaliana]	GPL198	GSE7570
Arabidopsis thaliana	GSM183518	35SATR1_like_miR_rep1 [Arabidopsis thaliana]	GPL198	GSE7570
Arabidopsis thaliana	GSM183519	35SMYB28_like_miR_rep2 [Arabidopsis thaliana]	GPL198	GSE7570
Glycine max	GSM183664	Laser capture microdissected (LCM) embryo proper at the globular stage, biological replicate 1 (SRB) [Phaseolus coccineus]	GPL4592	GSE7592
Glycine max	GSM183665	Laser capture microdissected (LCM) embryo proper at the globular stage, biological replicate 2 (SRB) [Phaseolus coccineus]	GPL4592	GSE7592
Arabidopsis thaliana	GSM184151	ATR1_OE_rep2 [Arabidopsis thaliana]	GPL198	GSE7570
Arabidopsis thaliana	GSM184152	35SATR1_like_miR_rep2 [Arabidopsis thaliana]	GPL198	GSE7570
Arabidopsis thaliana	GSM184153	35SMYB28_like_miR_rep1 [Arabidopsis thaliana]	GPL198	GSE7570
Arabidopsis thaliana	GSM184476	Lateral Root Cap root cells 2hr KCl control treated, biological rep1 [Arabidopsis thaliana]	GPL198	GSE7631
Arabidopsis thaliana	GSM184477	Lateral Root Cap root cells 2hr KCl control treated, biological rep2 [Arabidopsis thaliana]	GPL198	GSE7631
Arabidopsis thaliana	GSM184478	Lateral Root Cap root cells 2hr KCl control treated, biological rep3 [Arabidopsis thaliana]	GPL198	GSE7631
Arabidopsis thaliana	GSM184479	Lateral Root Cap root cells 2hr transitory KNO3 treated, biological rep1 [Arabidopsis thaliana]	GPL198	GSE7631
Arabidopsis thaliana	GSM184480	Lateral Root Cap root cells 2hr transitory KNO3 treated, biological rep2 [Arabidopsis thaliana]	GPL198	GSE7631
Arabidopsis thaliana	GSM184481	Lateral Root Cap root cells 2hr transitory KNO3 treated, biological rep3 [Arabidopsis thaliana]	GPL198	GSE7631
Arabidopsis thaliana	GSM184482	Lateral Root Cap root cells 2hr continuous KNO3 treated, biological rep1 [Arabidopsis thaliana]	GPL198	GSE7631
Arabidopsis thaliana	GSM184483	Lateral Root Cap root cells 2hr continuous KNO3 treated, biological rep2 [Arabidopsis thaliana]	GPL198	GSE7631
Arabidopsis thaliana	GSM184484	Lateral Root Cap root cells 2hr continuous KNO3 treated, biological rep3 [Arabidopsis thaliana]	GPL198	GSE7631
Arabidopsis thaliana	GSM184485	Epidermis&Cortex root cells 2hr KCl control treated, biological rep1 [Arabidopsis thaliana]	GPL198	GSE7631
Arabidopsis thaliana	GSM184486	Epidermis&Cortex root cells 2hr KCl control treated, biological rep2 [Arabidopsis thaliana]	GPL198	GSE7631
Arabidopsis thaliana	GSM184487	Epidermis&Cortex root cells 2hr KCl control treated, biological rep3 [Arabidopsis thaliana]	GPL198	GSE7631
Arabidopsis thaliana	GSM184488	Epidermis&Cortex root cells 2hr transitory KNO3 treated, biological rep1 [Arabidopsis thaliana]	GPL198	GSE7631
Arabidopsis thaliana	GSM184489	Epidermis&Cortex root cells 2hr transitory KNO3 treated, biological rep2 [Arabidopsis thaliana]	GPL198	GSE7631
Arabidopsis thaliana	GSM184490	Epidermis&Cortex root cells 2hr transitory KNO3 treated, biological rep3 [Arabidopsis thaliana]	GPL198	GSE7631
Arabidopsis thaliana	GSM184491	Epidermis&Cortex root cells 2hr continuous KNO3 treated, biological rep1 [Arabidopsis thaliana]	GPL198	GSE7631
Arabidopsis thaliana	GSM184492	Epidermis&Cortex root cells 2hr continuous KNO3 treated, biological rep2 [Arabidopsis thaliana]	GPL198	GSE7631
Arabidopsis thaliana	GSM184493	Epidermis&Cortex root cells 2hr continuous KNO3 treated, biological rep3 [Arabidopsis thaliana]	GPL198	GSE7631
Arabidopsis thaliana	GSM184494	Endodermis&Pericycle root cells 2hr KCl control treated, biological rep1 [Arabidopsis thaliana]	GPL198	GSE7631
Arabidopsis thaliana	GSM184495	Endodermis&Pericycle root cells 2hr KCl control treated, biological rep2 [Arabidopsis thaliana]	GPL198	GSE7631
Arabidopsis thaliana	GSM184496	Endodermis&Pericycle root cells 2hr KCl control treated, biological rep3 [Arabidopsis thaliana]	GPL198	GSE7631
Arabidopsis thaliana	GSM184497	Endodermis&Pericycle root cells 2hr transitory KNO3 treated, biological rep1 [Arabidopsis thaliana]	GPL198	GSE7631
Arabidopsis thaliana	GSM184498	Endodermis&Pericycle root cells 2hr transitory KNO3 treated, biological rep2 [Arabidopsis thaliana]	GPL198	GSE7631
Arabidopsis thaliana	GSM184499	Endodermis&Pericycle root cells 2hr transitory KNO3 treated, biological rep3 [Arabidopsis thaliana]	GPL198	GSE7631
Arabidopsis thaliana	GSM184500	Endodermis&Pericycle root cells 2hr continuous KNO3 treated, biological rep1 [Arabidopsis thaliana]	GPL198	GSE7631
Arabidopsis thaliana	GSM184501	Endodermis&Pericycle root cells 2hr continuous KNO3 treated, biological rep2 [Arabidopsis thaliana]	GPL198	GSE7631
Arabidopsis thaliana	GSM184502	Endodermis&Pericycle root cells 2hr continuous KNO3 treated, biological rep3 [Arabidopsis thaliana]	GPL198	GSE7631
Arabidopsis thaliana	GSM184503	Pericycle root cells 2hr KCl control treated, biological rep1 [Arabidopsis thaliana]	GPL198	GSE7631
Arabidopsis thaliana	GSM184504	Pericycle root cells 2hr KCl control treated, biological rep2 [Arabidopsis thaliana]	GPL198	GSE7631
Arabidopsis thaliana	GSM184505	Pericycle root cells 2hr KCl control treated, biological rep3 [Arabidopsis thaliana]	GPL198	GSE7631
Arabidopsis thaliana	GSM184506	Pericycle root cells 2hr transitory KNO3 treated, biological rep1 [Arabidopsis thaliana]	GPL198	GSE7631
Arabidopsis thaliana	GSM184507	Pericycle root cells 2hr transitory KNO3 treated, biological rep2 [Arabidopsis thaliana]	GPL198	GSE7631
Arabidopsis thaliana	GSM184508	Pericycle root cells 2hr transitory KNO3 treated, biological rep3 [Arabidopsis thaliana]	GPL198	GSE7631
Arabidopsis thaliana	GSM184509	Pericycle root cells 2hr continuous KNO3 treated, biological rep1 [Arabidopsis thaliana]	GPL198	GSE7631
Arabidopsis thaliana	GSM184510	Pericycle root cells 2hr continuous KNO3 treated, biological rep2 [Arabidopsis thaliana]	GPL198	GSE7631
Arabidopsis thaliana	GSM184511	Pericycle root cells 2hr continuous KNO3 treated, biological rep3 [Arabidopsis thaliana]	GPL198	GSE7631
Arabidopsis thaliana	GSM184516	Pericycle root cells 2hr continuous KCl and MSX control treated, biological rep1 [Arabidopsis thaliana]	GPL198	GSE7631
Arabidopsis thaliana	GSM184517	Pericycle root cells 2hr continuous KCl and MSX control treated, biological rep2 [Arabidopsis thaliana]	GPL198	GSE7631
Arabidopsis thaliana	GSM184518	Pericycle root cells 2hr continuous KCl and MSX control treated, biological rep3 [Arabidopsis thaliana]	GPL198	GSE7631
Arabidopsis thaliana	GSM184519	Pericycle root cells 2hr continuous KNO3 and MSX treated, biological rep1 [Arabidopsis thaliana]	GPL198	GSE7631
Arabidopsis thaliana	GSM184520	Pericycle root cells 2hr continuous KNO3 and MSX treated, biological rep2 [Arabidopsis thaliana]	GPL198	GSE7631
Arabidopsis thaliana	GSM184521	Pericycle root cells 2hr continuous KNO3 and MSX treated, biological rep3 [Arabidopsis thaliana]	GPL198	GSE7631
Arabidopsis thaliana	GSM184522	Stele root cells 2hr KCl control treated, biological rep1 [Arabidopsis thaliana]	GPL198	GSE7631
Arabidopsis thaliana	GSM184523	Stele root cells 2hr KCl control treated, biological rep2 [Arabidopsis thaliana]	GPL198	GSE7631
Arabidopsis thaliana	GSM184524	Stele root cells 2hr KCl control treated, biological rep3 [Arabidopsis thaliana]	GPL198	GSE7631
Arabidopsis thaliana	GSM184525	Stele root cells 2hr transitory KNO3 treated, biological rep1 [Arabidopsis thaliana]	GPL198	GSE7631
Arabidopsis thaliana	GSM184526	Stele root cells 2hr transitory KNO3 treated, biological rep2 [Arabidopsis thaliana]	GPL198	GSE7631
Arabidopsis thaliana	GSM184527	Stele root cells 2hr transitory KNO3 treated, biological rep3 [Arabidopsis thaliana]	GPL198	GSE7631
Arabidopsis thaliana	GSM184528	Stele root cells 2hr continuous KNO3 treated, biological rep1 [Arabidopsis thaliana]	GPL198	GSE7631
Arabidopsis thaliana	GSM184529	Stele root cells 2hr continuous KNO3 treated, biological rep2 [Arabidopsis thaliana]	GPL198	GSE7631
Arabidopsis thaliana	GSM184530	Stele root cells 2hr continuous KNO3 treated, biological rep3 [Arabidopsis thaliana]	GPL198	GSE7631
Arabidopsis thaliana	GSM184531	Protoplasted root cells 2hr KCl control treated, biological rep1 [Arabidopsis thaliana]	GPL198	GSE7631
Arabidopsis thaliana	GSM184532	Protoplasted root cells 2hr KCl control treated, biological rep2 [Arabidopsis thaliana]	GPL198	GSE7631
Arabidopsis thaliana	GSM184533	Protoplasted root cells 2hr KCl control treated, biological rep3 [Arabidopsis thaliana]	GPL198	GSE7631
Arabidopsis thaliana	GSM184534	Protoplasted root cells 2hr continuous KNO3 treated, biological rep1 [Arabidopsis thaliana]	GPL198	GSE7631
Arabidopsis thaliana	GSM184535	Protoplasted root cells 2hr continuous KNO3 treated, biological rep2 [Arabidopsis thaliana]	GPL198	GSE7631
Arabidopsis thaliana	GSM184536	Protoplasted root cells 2hr continuous KNO3 treated, biological rep3 [Arabidopsis thaliana]	GPL198	GSE7631
Arabidopsis thaliana	GSM184537	Whole roots 2hr KCl control treated then frozen, biological rep1 [Arabidopsis thaliana]	GPL198	GSE7631
Arabidopsis thaliana	GSM184538	Whole roots 2hr KCl control treated then frozen, biological rep2 [Arabidopsis thaliana]	GPL198	GSE7631
Arabidopsis thaliana	GSM184539	Whole roots 2hr KCl control treated then frozen, biological rep3 [Arabidopsis thaliana]	GPL198	GSE7631
Arabidopsis thaliana	GSM184543	Whole roots 2hr KNO3 treated then frozen, biological rep1 [Arabidopsis thaliana]	GPL198	GSE7631
Arabidopsis thaliana	GSM184544	Whole roots 2hr KNO3 treated then frozen, biological rep2 [Arabidopsis thaliana]	GPL198	GSE7631
Arabidopsis thaliana	GSM184545	Whole roots 2hr KNO3 treated then frozen, biological rep3 [Arabidopsis thaliana]	GPL198	GSE7631
Arabidopsis thaliana	GSM184551	Whole roots 2hr KCl control treated then incubated in protoplast-generating solution minus enzymes, biological rep1 [Arabidopsis thaliana]	GPL198	GSE7631
Arabidopsis thaliana	GSM184552	Whole roots 2hr KCl control treated then incubated in protoplast-generating solution minus enzymes, biological rep2 [Arabidopsis thaliana]	GPL198	GSE7631
Arabidopsis thaliana	GSM184553	Whole roots 2hr KCl control treated then incubated in protoplast-generating solution minus enzymes, biological rep3 [Arabidopsis thaliana]	GPL198	GSE7631
Arabidopsis thaliana	GSM184555	Whole roots 2hr KNO3 treated then incubated in protoplast-generating solution minus enzymes, biological rep1 [Arabidopsis thaliana]	GPL198	GSE7631
Arabidopsis thaliana	GSM184556	Whole roots 2hr KNO3 treated then incubated in protoplast-generating solution minus enzymes, biological rep2 [Arabidopsis thaliana]	GPL198	GSE7631
Arabidopsis thaliana	GSM184557	Whole roots 2hr KNO3 treated then incubated in protoplast-generating solution minus enzymes, biological rep3 [Arabidopsis thaliana]	GPL198	GSE7631
Arabidopsis thaliana	GSM184559	Whole roots 2hr KNO3 treated then incubated in protoplast-generating solution minus enzymes with KNO3, biological rep1 [Arabidopsis thaliana]	GPL198	GSE7631
Arabidopsis thaliana	GSM184560	Whole roots 2hr KNO3 treated then incubated in protoplast-generating solution minus enzymes with KNO3, biological rep2 [Arabidopsis thaliana]	GPL198	GSE7631
Arabidopsis thaliana	GSM184561	Whole roots 2hr KNO3 treated then incubated in protoplast-generating solution minus enzymes with KNO3, biological rep3 [Arabidopsis thaliana]	GPL198	GSE7631
Arabidopsis thaliana	GSM184632	Arabidopsis, whole roots, 140 mM NaCl, replicate 1 [Arabidopsis thaliana]	GPL198	GSE7636
Arabidopsis thaliana	GSM184633	Arabidopsis, whole roots, 140 mM NaCl, replicate 2 [Arabidopsis thaliana]	GPL198	GSE7636
Arabidopsis thaliana	GSM184634	Arabidopsis, root cells, 140 mM NaCl, replicate 1 [Arabidopsis thaliana]	GPL198	GSE7636
Arabidopsis thaliana	GSM184635	Arabidopsis, root cells, 140 mM NaCl, replicate 2 [Arabidopsis thaliana]	GPL198	GSE7636
Glycine max	GSM184826	Young trifoliate leaf, biological replicate 1 [Glycine max]	GPL4592	GSE6414
Glycine max	GSM184827	Young trifoliate leaf, biological replicate 2 [Glycine max]	GPL4592	GSE6414
Glycine max	GSM184828	Whole Seed at the globular stage, biological replicate 1 [Glycine max]	GPL4592	GSE6414
Glycine max	GSM184829	Whole Seed at the globular stage, biological replicate 2 [Glycine max]	GPL4592	GSE6414
Arabidopsis thaliana	GSM184831	Arabidopsis, root, longitudinal zone 1, standard conditions, replicate 1 [Arabidopsis thaliana]	GPL198	GSE7639
Arabidopsis thaliana	GSM184832	Arabidopsis, root, longitudinal zone 1, standard conditions, replicate 2 [Arabidopsis thaliana]	GPL198	GSE7639
Arabidopsis thaliana	GSM184833	Arabidopsis, root, longitudinal zone 2, standard conditions, replicate 3 [Arabidopsis thaliana]	GPL198	GSE7639
Arabidopsis thaliana	GSM184834	Arabidopsis, root, longitudinal zone 2, standard conditions, replicate 4 [Arabidopsis thaliana]	GPL198	GSE7639
Arabidopsis thaliana	GSM184835	Arabidopsis, root, longitudinal zone 3, standard conditions, replicate 5 [Arabidopsis thaliana]	GPL198	GSE7639
Arabidopsis thaliana	GSM184836	Arabidopsis, root, longitudinal zone 3, standard conditions, replicate 6 [Arabidopsis thaliana]	GPL198	GSE7639
Arabidopsis thaliana	GSM184837	Arabidopsis, root, longitudinal zone 4, standard conditions, replicate 7 [Arabidopsis thaliana]	GPL198	GSE7639
Arabidopsis thaliana	GSM184838	Arabidopsis, root, longitudinal zone 4, standard conditions, replicate 8 [Arabidopsis thaliana]	GPL198	GSE7639
Arabidopsis thaliana	GSM184839	Arabidopsis, root, longitudinal zone 1, standard conditions, NaCl, replicate 1 [Arabidopsis thaliana]	GPL198	GSE7639
Arabidopsis thaliana	GSM184840	Arabidopsis, root, longitudinal zone 1, standard conditions, NaCl, replicate 2 [Arabidopsis thaliana]	GPL198	GSE7639
Arabidopsis thaliana	GSM184841	Arabidopsis, root, longitudinal zone 2, standard conditions, NaCl, replicate 1 [Arabidopsis thaliana]	GPL198	GSE7639
Arabidopsis thaliana	GSM184842	Arabidopsis, root, longitudinal zone 2, standard conditions, NaCl, replicate 2 [Arabidopsis thaliana]	GPL198	GSE7639
Arabidopsis thaliana	GSM184843	Arabidopsis, root, longitudinal zone 3, standard conditions, NaCl, replicate 1 [Arabidopsis thaliana]	GPL198	GSE7639
Arabidopsis thaliana	GSM184844	Arabidopsis, root, longitudinal zone 3, standard conditions, NaCl, replicate 2 [Arabidopsis thaliana]	GPL198	GSE7639
Arabidopsis thaliana	GSM184845	Arabidopsis, root, longitudinal zone 4, standard conditions, NaCl, replicate 1 [Arabidopsis thaliana]	GPL198	GSE7639
Arabidopsis thaliana	GSM184846	Arabidopsis, root, longitudinal zone 4, standard conditions, NaCl, replicate 2 [Arabidopsis thaliana]	GPL198	GSE7639
Arabidopsis thaliana	GSM184889	Arabidopsis, root cells, epidermis and lateral root cap, standard conditions, replicate 1 [Arabidopsis thaliana]	GPL198	GSE7641
Arabidopsis thaliana	GSM184890	Arabidopsis, root cells, epidermis and lateral root cap, standard conditions, replicate 2 [Arabidopsis thaliana]	GPL198	GSE7641
Arabidopsis thaliana	GSM184891	Arabidopsis, root cells, epidermis and lateral root cap, standard conditions, replicate 3 [Arabidopsis thaliana]	GPL198	GSE7641
Arabidopsis thaliana	GSM184892	Arabidopsis, root cells, columella root cap, standard conditions, replicate 1 [Arabidopsis thaliana]	GPL198	GSE7641
Arabidopsis thaliana	GSM184893	Arabidopsis, root cells, columella root cap, standard conditions, replicate 2 [Arabidopsis thaliana]	GPL198	GSE7641
Arabidopsis thaliana	GSM184894	Arabidopsis, root cells, columella root cap, standard conditions, replicate 3 [Arabidopsis thaliana]	GPL198	GSE7641
Arabidopsis thaliana	GSM184895	Arabidopsis, root cells, cortex, standard conditions, replicate 1 [Arabidopsis thaliana]	GPL198	GSE7641
Arabidopsis thaliana	GSM184896	Arabidopsis, root cells, cortex, standard conditions, replicate 2 [Arabidopsis thaliana]	GPL198	GSE7641
Arabidopsis thaliana	GSM184897	Arabidopsis, root cells, cortex, standard conditions, replicate 3 [Arabidopsis thaliana]	GPL198	GSE7641
Arabidopsis thaliana	GSM184898	Arabidopsis, root cells, endodermis and quiescent center, standard conditions, replicate 1 [Arabidopsis thaliana]	GPL198	GSE7641
Arabidopsis thaliana	GSM184899	Arabidopsis, root cells, endodermis and quiescent center, standard conditions, replicate 2 [Arabidopsis thaliana]	GPL198	GSE7641
Arabidopsis thaliana	GSM184900	Arabidopsis, root cells, endodermis and quiescent center, standard conditions, replicate 3 [Arabidopsis thaliana]	GPL198	GSE7641
Arabidopsis thaliana	GSM184901	Arabidopsis, root cells, stele, standard conditions, replicate 1 [Arabidopsis thaliana]	GPL198	GSE7641
Arabidopsis thaliana	GSM184902	Arabidopsis, root cells, stele, standard conditions, replicate 2 [Arabidopsis thaliana]	GPL198	GSE7641
Arabidopsis thaliana	GSM184903	Arabidopsis, root cells, stele, standard conditions, replicate 3 [Arabidopsis thaliana]	GPL198	GSE7641
Arabidopsis thaliana	GSM184904	Arabidopsis, root cells, protophloem, standard conditions, replicate 1 [Arabidopsis thaliana]	GPL198	GSE7641
Arabidopsis thaliana	GSM184905	Arabidopsis, root cells, protophloem, standard conditions, replicate 2 [Arabidopsis thaliana]	GPL198	GSE7641
Arabidopsis thaliana	GSM184906	Arabidopsis, root cells, protophloem, standard conditions, replicate 3 [Arabidopsis thaliana]	GPL198	GSE7641
Arabidopsis thaliana	GSM184907	Arabidopsis, root cells, epidermis and lateral root cap, 140 mM NaCl, replicate 1 [Arabidopsis thaliana]	GPL198	GSE7641
Arabidopsis thaliana	GSM184908	Arabidopsis, root cells, epidermis and lateral root cap, 140 mM NaCl, replicate 2 [Arabidopsis thaliana]	GPL198	GSE7641
Arabidopsis thaliana	GSM184909	Arabidopsis, root cells, epidermis and lateral root cap, 140 mM NaCl, replicate 3 [Arabidopsis thaliana]	GPL198	GSE7641
Arabidopsis thaliana	GSM184910	Arabidopsis, root cells, columella root cap, 140 mM NaCl, replicate 1 [Arabidopsis thaliana]	GPL198	GSE7641
Arabidopsis thaliana	GSM184911	Arabidopsis, root cells, columella root cap, 140 mM NaCl, replicate 2 [Arabidopsis thaliana]	GPL198	GSE7641
Arabidopsis thaliana	GSM184912	Arabidopsis, root cells, columella root cap, 140 mM NaCl, replicate 3 [Arabidopsis thaliana]	GPL198	GSE7641
Arabidopsis thaliana	GSM184913	Arabidopsis, root cells, cortex, 140 mM NaCl, replicate 1 [Arabidopsis thaliana]	GPL198	GSE7641
Arabidopsis thaliana	GSM184914	Arabidopsis, root cells, cortex, 140 mM NaCl, replicate 2 [Arabidopsis thaliana]	GPL198	GSE7641
Arabidopsis thaliana	GSM184915	Arabidopsis, root cells, cortex, 140 mM NaCl, replicate 3 [Arabidopsis thaliana]	GPL198	GSE7641
Arabidopsis thaliana	GSM184916	Arabidopsis, root cells, endodermis and quiescent center, 140 mM NaCl, replicate 1 [Arabidopsis thaliana]	GPL198	GSE7641
Arabidopsis thaliana	GSM184917	Arabidopsis, root cells, endodermis and quiescent center, 140 mM NaCl, replicate 2 [Arabidopsis thaliana]	GPL198	GSE7641
Arabidopsis thaliana	GSM184918	Arabidopsis, root cells, endodermis and quiescent center, 140 mM NaCl, replicate 3 [Arabidopsis thaliana]	GPL198	GSE7641
Arabidopsis thaliana	GSM184919	Arabidopsis, root cells, stele, 140 mM NaCls, replicate 1 [Arabidopsis thaliana]	GPL198	GSE7641
Arabidopsis thaliana	GSM184920	Arabidopsis, root cells, stele, 140 mM NaCls, replicate 2 [Arabidopsis thaliana]	GPL198	GSE7641
Arabidopsis thaliana	GSM184921	Arabidopsis, root cells, stele, 140 mM NaCls, replicate 3 [Arabidopsis thaliana]	GPL198	GSE7641
Arabidopsis thaliana	GSM184922	Arabidopsis, root cells, protophloem, 140 mM NaCl, replicate 1 [Arabidopsis thaliana]	GPL198	GSE7641
Arabidopsis thaliana	GSM184923	Arabidopsis, root cells, protophloem, 140 mM NaCl, replicate 2 [Arabidopsis thaliana]	GPL198	GSE7641
Arabidopsis thaliana	GSM184924	Arabidopsis, root cells, protophloem, 140 mM NaCl, replicate 3 [Arabidopsis thaliana]	GPL198	GSE7641
Arabidopsis thaliana	GSM184925	Arabidopsis, whole roots, standard conditions, replicate 1 [Arabidopsis thaliana]	GPL198	GSE7642
Arabidopsis thaliana	GSM184926	Arabidopsis, whole roots, standard conditions, replicate 2 [Arabidopsis thaliana]	GPL198	GSE7642
Arabidopsis thaliana	GSM184927	Arabidopsis, whole roots, 140 mM NaCl, 30 minutes, replicate 1 [Arabidopsis thaliana]	GPL198	GSE7642
Arabidopsis thaliana	GSM184928	Arabidopsis, whole roots, 140 mM NaCl, 30 minutes, replicate 2 [Arabidopsis thaliana]	GPL198	GSE7642
Arabidopsis thaliana	GSM184929	Arabidopsis, whole roots, 140 mM NaCl, 1 hour, replicate 1 [Arabidopsis thaliana]	GPL198	GSE7642
Arabidopsis thaliana	GSM184930	Arabidopsis, whole roots, 140 mM NaCl, 1 hour, replicate 2 [Arabidopsis thaliana]	GPL198	GSE7642
Arabidopsis thaliana	GSM184931	Arabidopsis, whole roots, 140 mM NaCl, 4 hour, replicate 1 [Arabidopsis thaliana]	GPL198	GSE7642
Arabidopsis thaliana	GSM184932	Arabidopsis, whole roots, 140 mM NaCl, 4 hour, replicate 2 [Arabidopsis thaliana]	GPL198	GSE7642
Arabidopsis thaliana	GSM184933	Arabidopsis, whole roots, 140 mM NaCl, 16 hour, replicate 1 [Arabidopsis thaliana]	GPL198	GSE7642
Arabidopsis thaliana	GSM184934	Arabidopsis, whole roots, 140 mM NaCl, 16 hour, replicate 2 [Arabidopsis thaliana]	GPL198	GSE7642
Arabidopsis thaliana	GSM184935	Arabidopsis, whole roots, 140 mM NaCl, 32 hour, replicate 1 [Arabidopsis thaliana]	GPL198	GSE7642
Arabidopsis thaliana	GSM184936	Arabidopsis, whole roots, 140 mM NaCl, 32 hour, replicate 2 [Arabidopsis thaliana]	GPL198	GSE7642
Arabidopsis thaliana	GSM187239	Col-O_BL_A [Arabidopsis thaliana]	GPL198	GSE7743
Arabidopsis thaliana	GSM187240	Col-O_BL_B [Arabidopsis thaliana]	GPL198	GSE7743
Arabidopsis thaliana	GSM187241	Col-O_BL_C [Arabidopsis thaliana]	GPL198	GSE7743
Arabidopsis thaliana	GSM187242	Col-O_HL_A [Arabidopsis thaliana]	GPL198	GSE7743
Arabidopsis thaliana	GSM187243	Col_HL_B [Arabidopsis thaliana]	GPL198	GSE7743
Arabidopsis thaliana	GSM187244	Col-O_HL_C [Arabidopsis thaliana]	GPL198	GSE7743
Arabidopsis thaliana	GSM187245	Col-O_LL_A [Arabidopsis thaliana]	GPL198	GSE7743
Arabidopsis thaliana	GSM187246	Col-O_LL_B [Arabidopsis thaliana]	GPL198	GSE7743
Arabidopsis thaliana	GSM187247	Col-O_LL_C [Arabidopsis thaliana]	GPL198	GSE7743
Arabidopsis thaliana	GSM187248	cry1_HL_A [Arabidopsis thaliana]	GPL198	GSE7743
Arabidopsis thaliana	GSM187249	cry1_HL_B [Arabidopsis thaliana]	GPL198	GSE7743
[truncated: 9,500 more rows]
